# Supplementary material for: Human antibody targeting Crimean-Congo hemorrhagic fever virus glycoprotein 38 protects mice against heterologous virus challenge
Source: J Clin Invest. 2026 Mar 31;136(10):e191440. doi: 10.1172/JCI191440 (PMC13178664; doi:10.1172/JCI191440)
Supplement: Supporting data values [file jci-136-191440-s159.xlsx]

## Sheet: Fig. 2
Data points represent an average of 3 values that were each expressed as a percentage relative to no blocking mAb (1st mAb) control as a maximum on gated live cells
																																				Absolute raw mean fluorscent intensity values on gated live cells for trial 1
			Trial 1
				2nd mAb
				65A	62B	88A	114C	115C	5A3	29C3	64B	82C	3B	59A	79A	117A	C4	137B	116C	69C	23C	2B	55B	50B	105B	75A	61A	8B	14A	141B	86C	133A				Each plate represents the unlabaled primary antibody and are competed against the plate map below representing labaled secondary mAb
		First mAb	65A	12.8181	23.8247	73.1673	77.2652	58.3987	90.8097	105.131	58.4618	103.302	61.3332	92.3778	77.1341	121.571	130.259	70.5795	17.1662	79.8148	92.9052	94.8183	74.1445	37.1931	85.1189	96.066	81.8798	61.4499	92.2351	48.5728	107.868	41.0276
			74A	20.7826	12.0348	33.4476	124.737	91.9491	30.9641	106.797	26.7608	110.793	22.2339	96.3208	72.0976	92.5008	43.4734	62.9147	18.6668	43.8015	109.048	88.5222	25.6088	64.8142	79.1466	83.1204	24.3623	84.9339	87.1249	79.0336	63.673	67.1343
			62B	42.0632	15.7098	60.2931	90.7558	79.6072	39.9566	100.603	39.2011	98.4069	85.3422	87.2014	86.8075	112.127	119.432	80.4425	24.9064	82.2338	92.0233	79.9348	53.775	54.6676	80.0646	81.342	41.8819	73.0541	89.062	63.8644	79.3668	61.9316
			88A	64.3651	68.3109	47.7269	103.31	90.1649	89.4346	95.3042	84.9662	92.8765	66.0901	58.9725	75.2968	131.9	143.727	58.6351	72.9375	102.231	65.9897	77.4685	59.3936	80.3648	82.3695	91.3834	80.2377	91.4522	85.4872	73.203	80.3307	60.3298
			114C	28.9539	59.0583	21.6722	15.9899	118.889	122.121	110.878	62.5038	40.0411	22.555	151.099	33.9812	119.251	160.636	16.2995	41.0481	24.2759	20.4525	57.0169	25.5996	66.2587	82.6178	104.348	95.7097	84.6057	92.0982	78.8733	90.5444	28.196
			115C	38.5308	52.7603	106.408	117.609	38.0712	127.442	120.242	95.553	111.126	67.103	60.1381	81.675	133.661	109.969	61.6613	34.3186	84.4922	108.374	77.4602	64.1897	34.5253	69.8132	91.1508	84.2882	55.0898	84.5488	47.1915	80.1642	38.8858
			5A3	65.6612	23.6912	80.8443	116.481	111.659	11.2864	107.107	49.9284	106.487	112.603	97.5899	103.612	118.892	131.291	89.0228	41.622	97.5824	99.9319	63.1369	59.7545	74.0788	88.1849	87.6455	46.701	104.532	90.2784	79.472	79.0329	67.5665				Plate map for secondary labeled antibody
			29C3	116.546	105.166	106.45	127.503	110.015	109.519	10.2096	114.361	101.191	38.3767	81.7086	114.625	43.115	91.6332	66.1288	87.9681	83.995	74.6997	35.6726	49.8924	68.5937	88.3352	53.627	83.7229	92.0374	58.1935	78.7748	77.0833	98.2049					65A	65A	65A	64B	64B	64B	116C	116C	116C	61A	61A	61A
			64B	37.3767	24.9571	43.6282	70.6094	85.759	55.3699	94.3593	36.3934	82.8772	67.5869	95.8289	68.5977	106.554	126.251	68.6195	28.4721	75.4788	74.8075	78.3541	50.3512	65.4521	86.2898	92.1342	58.0877	88.3935	92.2051	76.888	81.9517	55.1399					74A	74A	74A	82C	82C	82C	69C	69C	69C	8B	8B	8B
			82C	126.447	120.588	113.846	126.576	120.994	136.77	129.54	123.299	15.2286	121.024	63.4618	111.185	143.097	152.258	84.8731	93.0402	84.211	88.6921	87.6206	69.0842	79.6607	50.7569	95.2503	93.6778	101.49	90.8614	87.5965	85.8916	92.0167								3B	3B	3B	23C	23C	23C	14A	14A	14A
			3B	64.0007	86.3949	57.1458	83.0957	97.1404	114.072	54.3026	90.3185	84.4492	24.0409	82.6464	69.0402	75.6202	106.542	48.7478	68.9589	68.9175	69.5116	72.9885	39.5221	72.3196	84.884	97.5297	67.9877	93.7801	75.4456	78.4169	70.5196	54.4531					88A	88A	88A	59A	59A	59A	2B	2B	2B	141B	141B	141B
			59A	96.8061	116.183	89.0767	155.751	76.4125	135.871	122.436	131.888	72.8303	91.8625	16.2456	87.1534	150.012	99.4447	61.7695	91.8687	96.9672	108.119	74.1207	37.888	71.7793	44.2369	93.0281	94.2072	91.2396	89.9256	79.9358	80.797	67.3268					114C	114C	114C	79A	79A	79A	55B	55B	55B	86C	86C	86C
			79A	33.5862	69.4067	18.0036	111.494	53.131	116.614	114.779	70.4136	69.4002	12.4552	38.9414	17.5097	120.736	26.0775	16.7357	51.5092	110.574	32.4396	61.9492	13.8582	79.7985	87.0988	99.1872	95.2066	93.4161	90.5076	83.0958	79.7424	23.5241					115C	115C	115C	117A	117A	117A	50B	50B	50B	133A	133A	133A
			117A	119.04	112.964	117.588	94.1648	114.888	115.241	8.30449	108.763	106.057	25.9836	76.418	115.592	21.4269	85.7455	51.5386	72.8615	73.7826	61.164	21.71	44.5985	68.319	75.5159	46.4816	85.8125	86.4059	50.3957	73.4511	66.2356	92.7308					5A3	5A3	5A3	C4	C4	C4	105B	105B	105B	no mAb	no mAb	no mAb
			C4	115.8	125.328	118.051	129.87	56.3049	120.18	11.3315	135.173	116.029	13.8491	19.3102	30.5026	29.0885	16.2348	63.1407	103.157	84.2437	103.576	88.9935	22.5289	77.2226	87.2591	85.4357	96.4419	89.9607	57.6918	83.3477	64.2512	33.442					29C3	29C3	29C3	137B	137B	137B	75A	75A	75A	no mAb	no mAb	no mAb
			137B	38.2977	72.1713	24.1006	33.8488	70.5845	132.773	105.155	72.9661	51.5818	20.4019	36.3375	30.3128	110.096	153.137	16.9729	51.405	77.7378	24.812	55.9349	19.505	72.9554	84.1221	99.9921	100.784	90.4286	89.1536	81.784	87.9075	26.804
			116C	20.0326	25.4749	85.8847	77.0439	65.7179	101.113	104.683	62.3331	111.796	80.6135	99.0422	92.4976	121.214	131.619	88.7164	12.6841	67.0227	97.8518	102.716	79.7323	37.6991	97.0499	111.272	86.7586	61.8547	98.5071	47.4694	93.9222	43.5284
			69C	82.4651	90.0949	117.418	42.7231	85.5836	124.33	101.867	98.5327	62.2535	46.83	115.045	83.9479	107.444	124.737	68.1264	68.451	32.4077	47.2945	85.799	65.2649	58.8858	92.2216	106.097	103.089	76.9771	89.3635	64.2445	92.2319	81.7518
			23C	75.6445	100.562	53.3477	41.4674	119.804	118.359	94.713	85.0933	53.8865	44.3154	119.337	48.4998	106.566	133.564	32.6259	70.5964	41.2055	21.074	56.5629	36.1156	81.2523	93.7963	97.4075	96.4999	98.2322	91.8353	86.4794	92.8084	54.408
			2B	105.781	107.353	101.896	119.53	108.227	117.212	26.5117	107.842	98.9903	110.199	84.6839	107.453	51.0949	124.607	93.0884	85.4282	89.9032	65.4865	10.5766	69.2147	77.2079	85.898	48.2367	89.3275	104.363	76.8396	84.9095	85.228	97.9686				Yellow highlights indicate important information and/or max signal plates
			55B	75.4991	82.2297	69.4618	95.4395	67.334	104.393	83.1089	90.1566	82.5504	55.4269	34.296	55.2304	93.9483	104.243	64.959	78.1178	94.5396	79.8727	81.0199	17.7027	78.6421	70.2635	105.341	92.293	104.646	83.2642	85.2296	79.021	53.1119
			50B	16.0858	33.1286	112.525	71.1124	47.1235	102.912	112.321	78.6915	113.359	67.719	95.7862	104.246	124.202	126.728	82.7514	12.5083	57.0478	95.8725	95.3499	79.6662	11.1352	91.9029	100.687	88.5047	33.9968	92.5532	35.9597	94.693	74.0002
			105B	115.942	114.075	97.8279	116.274	74.3833	114.891	102.356	121.972	16.948	116.143	17.748	108.221	124.021	130.632	92.5684	89.9435	89.2727	82.7736	60.356	52.3481	70.9933	11.8436	100.783	98.7532	101.4	90.0982	87.3819	89.784	96.9889
			75A	103.348	110.241	105.234	130.291	111.8	109.007	20.1616	106.233	106.07	120.126	75.8777	109.962	41.5736	123.076	85.6201	79.1567	95.3311	54.8314	8.46271	60.0672	77.5523	82.3405	16.3656	79.4288	96.6506	68.1226	79.5331	71.6191	100.705
			61A	31.1237	105.187	26.8719	118.869	109.315	15.1309	105.187	21.4744	116.686	34.471	96.5656	65.0109	119.057	129.037	70.4185	19.8214	104.848	112.478	92.1475	44.2518	83.8986	97.2858	94.2215	12.984	98.3193	92.1046	88.5812	79.5065	67.7288
			8B	15.7747	98.2288	94.517	59.6853	37.5592	97.5096	98.2288	67.887	95.7582	65.4719	88.9074	87.6759	104.495	115.509	83.5096	13.8647	52.5318	92.2946	101.082	80.9549	15.2661	94.7975	107.182	93.3467	29.8831	90.8109	29.4045	98.2606	78.2785
			14A	109.823	54.5706	90.7759	123.204	102.331	113.579	54.5706	104.788	86.1069	61.991	77.3498	98.4757	71.9787	101.754	78.5053	94.2056	98.9449	83.0749	62.603	56.8658	83.8929	90.9104	82.4355	93.2576	106.948	43.0274	81.7304	71.8973	100.811
			141B	17.7306	95.4567	103.634	65.9911	42.9858	141.91	95.4567	74.5597	97.3907	62.6495	90.216	92.2427	100.524	112.678	88.6342	15.1543	64.8671	95.8792	97.1574	88.52	21.7791	92.688	104.043	93.5945	44.5725	93.7448	23.3011	98.4896	35.1034
			86C	101.362	87.2263	92.9821	112.645	106.076	112.138	87.2263	99.7927	96.999	93.3568	68.8812	95.3061	103.811	109.408	82.099	91.4662	87.7695	83.2975	86.0218	62.3766	80.1592	82.7688	93.9052	91.0696	96.6737	79.206	89.9003	14.4392	91.3026
			133A	33.7754	102.994	62.3625	74.0091	51.7858	73.2127	102.994	55.8389	93.5688	47.5671	56.8499	64.8	109.584	75.5025	57.1395	34.6919	90.8894	73.2104	80.8906	47.1568	73.5984	92.1587	107.951	83.578	87.233	92.4278	74.2061	89.7999	26.0367			No primary mAb	Plate: cchfv competition set 1 day 1 blank
																																			Max signal	Mean RL1-H of Population 1
																																					1	2	3	4	5	6	7	8	9	10	11	12
																																				A	616253	616995	573223	92966.9	80610.7	73161.9	758458	749603	704455	491227	484238	459559
																																				B	378901	411065	381974	1.58552e+06	1.57111e+06	1.52589e+06	945623	974547	946678	679407	709805	667846
			Trial 2																																	C	271510	249233	234880	151194	145716	151166	684769	667022	679547	360350	335954	281540
				2nd mAb																																D	212126	1.60799e+06	527103	1.08506e+06	987432	1.12474e+06	1.06623e+06	1.15315e+06	1.26718e+06	460660	428729	486499
				65A	62B	88A	114C	115C	5A3	29C3	64B	82C	3B	59A	79A	117A	C4	137B	116C	69C	23C	2B	55B	50B	105B	75A	61A	8B	14A	141B	86C	133A				E	551065	526998	555809	606504	579608	593545	1.32333e+06	1.20777e+06	1.13651e+06	511339	494180	513987
		First mAb	65A	9.43116	17.6127	78.4573	40.4227	47.2227	77.2556	92.9042	44.1162	84.0376	41.6777	80.1645	63.4956	90.7378	91.4388		18.5758	59.2725	73.0181	69.4287	55.4503	29.4234	73.3077	78.3537	62.7584	43.4703	71.3555	33.5924	68.474	18.9321				F	565784	614410	597583	663694	707202	678898	558575	573495	580048	472116	530761	495678
			74A	19.4046	15.6925	31.8608	86.9944	64.2934	31.619	78.9273	22.1955	85.4757	27.1117	72.5241	48.3365	64.356	38.7951		19.6752	43.8921	89.2241	65.1041	26.9664	56.0874	65.3039	70.9307	25.2925	61.5761	61.7374	55.0088	49.7177	22.4069				G	1.19237e+06	1.21144e+06	1.02824e+06	520081	459800	456731	623062	679866	729807	38794.7	27047.9	20200.7
			62B	36.5762	16.3763	53.2217	55.9094	56.1799	40.6444	74.9224	41.8819	73.8353	56.8241	62.3549	61.294	72.8909	81.0321		30.867	69.3276	76.3849	76.2154	53.2011	52.4085	68.8795	81.855	40.4641	60.2184	73.2098	50.5306	68.629	33.0842				H	1.05215e+06	1.12869e+06	1.03467e+06	258015	279193	275189	297244	271828	266907	22998.1	27620.5	17318.6
			88A	61.5109	67.7611	59.3865	62.7117	53.5804	70.7738	90.4141	88.377	74.6845	66.8519	51.0912	50.2727	90.1581	83.7973		52.4145	84.5418	69.7556	85.8256	54.9191	81.3812	99.5708	120.115	83.6938	84.7087	81.4247	78.7385	76.7916	71.6231
			114C	24.6653	34.3877	37.89	15.9363	91.7692	87.6594	85.6957	50.0564	40.5028	20.5922	49.3923	31.6084	80.9324	113.073		41.2925	32.9621	27.4281	54.3069	25.7384	59.8346	76.1954	90.4567	86.8602	68.5315	78.8723	55.398	72.8894	18.728				Plate: cchfv competition set 1 day 1 64B
			115C	32.4867	38.8106	81.9249	67.886	22.6471	91.5705	77.9369	64.6276	71.6549	45.4319		57.0769	82.3694	67.1897		19.7814	65.4042	83.5776	68.8117	53.1126	32.6258	51.1806	77.8611	74.4276	42.287	67.8432	32.3896	68.7383	21.2213				Mean RL1-H of Population 1
			5A3	44.3874	15.5407	56.386	65.2092	73.9016	6.46465	74.3127	28.2604	74.6925	72.4542	6.03964	68.9059	65.8308	64.2169		33.6807	88.4949	85.8776	82.3529	51.7643	76.5099	78.7532	85.3382	40.1999	80.8069	78.3871	61.1361	74.9976	35.1167					1	2	3	4	5	6	7	8	9	10	11	12
			29C3	87.4749	88.644	86.8248	79.938	71.0187	80.9896	4.79512	94.9204	74.347	25.2922		86.9313	28.4438	67.3504		73.7463	89.9348	74.9895	40.6031	68.5437	88.6878	78.6403	58.9277	87.7334	85.7491	51.0834	79.3417	47.7343	80.0831				A	356949	341543	356012	37053.2	26912.1	26293.4	528960	434155	418021	93232.3	94204	119438
			64B	25.6109	21.9641	44.9961	61.9516	59.0103	39.2321	110.126	34.2788	34.2788	52.3894	107.512	113.352	81.5223	92.9797		32.8899	74.9498	99.1725	71.1957	124.716	61.7336	99.3947	117.308	56.3461	77.2986	81.4459	68.3456	80.4895	39.3232				B	99403.6	108135	105966	1.8408e+06	2.07828e+06	1.85418e+06	976435	945162	902704	454211	448062	492085
			82C	98.2744	98.6182	95.5303	89.4043	64.7348	95.256	94.1642	98.3798	98.3798	88.5456	55.1468	88.0542	85.7386	95.7754		78.5367	87.329	88.6764	95.0655	77.3399	86.1665	40.8509	91.8662	87.0991	91.5886	88.7387	76.5514	82.3138	78.2167				C	95929.3	95714.2	103038	133206	135178	136176	580109	550236	598492	350443	328343	336103
			3B	54.0824	57.7773	54.6276	60.0033	57.6174	92.5723	37.1702	71.8309	71.8309	17.8792	136.351	56.0657	53.1568	124.056		53.4306	69.764	69.7716	69.7656	50.6363	72.0464	74.5771	85.6692	61.351	85.1948	52.9684	63.6466	57.0904	44.9915				D	111333	1.52957e+06	565537	1.34031e+06	1.45354e+06	1.4052e+06	1.2986e+06	1.17902e+06	1.26071e+06	364095	341355	316327
			59A	70.9434	73.9494	62.8434	84.5794	29.3699	81.7911	64.9293	94.293	94.293	48.7407	37.7521	53.2095	77.3163	56.8625		58.394	80.3278	83.0734	65.3908	43.1086	72.0349	38.8758	80.4388	80.0376	79.9061	71.0111	61.9818	68.4142	49.5027				E	345230	329072	346942	430205	417013	405756	1.06235e+06	1.10539e+06	1.12137e+06	520948	498415	496727
			79A	25.176	45.9381	27.1269	75.3504	39.4067	90.1581	87.5476	46.3856	46.3856	11.9074	56.3326	17.3365	87.0057	36.6692		61.1264	83.0494	37.1373	50.5749	19.2353	79.8947	84.1753	87.2671	73.5897	74.4603	72.2631	67.8592	71.1402	12.7496				F	613018	526952	553035	721297	781551	727083	460253	438410	447979	293822	270063	269646
			117A	84.3364	74.972	82.7816	76.0931	61.1758	76.0927	4.18879	87.6918	87.6918	20.6106	64.968	74.6321	10.5832	56.0768		56.8987	62.1065	43.2658	20.8344	42.8134	58.9347	53.9961	39.6206	72.6612	65.0101	30.3474	55.0727	45.122	57.6143				G	535525	588232	579064	648631	657629	629272	829179	764394	878698	49775.8	18029.3	13439.9
			C4	93.6369	87.3784	92.365	97.207	46.535	73.7779	25.2096	99.9599	99.9599	27.2575	36.6289	26.1974	60.7569	10.5172		77.8199	96.4824	115.55	91.0668	36.4837	96.7181	101.548	95.2355	118.679	90.5079	43.499	79.5987	56.9362	31.6484				H	1.23836e+06	1.14203e+06	1.28507e+06	201890	209122	180933	291724	279371	314365	17670.2	23468.4	10375.9
			137B	35.9997	67.4803	83.9702	32.2812	44.4919	80.2053	54.487	62.8807	62.8807	15.4708		61.0962	81.4254	107.876		80.0001	64.3132	32.9379	38.6251	25.2369	56.8904	91.8275	72.3767	78.1723	58.813	58.3034	49.2193	58.0574	21.0065
			116C	14.1067	15.6704	72.4835	37.6534	39.8028	54.3991	83.4101	41.0951	78.8913	45.2207	11.1807	63.4143	86.907	92.1632		11.1807	49.993	72.3033	70.7921	62.6502	30.3231	75.0134	73.9423	55.2601	39.0366	70.4249	26.2062	67.0632	20.9142				Plate: cchfv competition set 1 day 1 79A
			69C	69.191	36.7467	89.4743	19.7163	44.5536	94.9695	41.6743	64.7009	23.8172	27.8086	101.999	29.9049	47.0365	71.1389		101.999	94.2772	101.538	168.112	104.55	49.3973	167.898	116.313	100.667	134.628	158.062	102.421	104.14	83.5917				Mean RL1-H of Population 1
			23C	59.3823	64.2947	44.0218	34.3051	78.7302	81.3813	57.2712	79.8422	37.6137	30.1	56.5884	38.7092	68.7086	82.0939		56.5884	45.8121	26.8492	47.8799	40.871	75.5626	79.669	73.2964	79.9541	76.3003	60.841	68.2043	67.197	38.9256					1	2	3	4	5	6	7	8	9	10	11	12
			2B	75.9633	80.0917	84.9363	84.856	75.0887	82.7603	18.6095	93.1603	67.3179	72.5465	68.6002	80.9415	38.8709	86.3092		68.6002	84.1575	56.634	11.8996	72.5616	81.4907	74.0923	42.2075	79.8787	87.093	56.9596	73.8415	72.2775	74.6391				A	456586	466470	468369	50011.6	56627.1	59810.1	656769	744135	645491	295225	317883	318416
			55B	57.2309	58.1896	59.1397	75.3969	31.3136	72.3574	60.1784	68.4759	53.5823	41.5075	63.3773	45.0671	73.8948	80.5196		63.3773	71.0229	66.8666	66.3513	20.3961	75.5886	56.6982	81.6292	75.5556	73.1043	59.4191	58.6749	59.7809	31.1516				B	277826	280700	285267	1.72744e+06	1.69948e+06	1.77667e+06	821639	820847	764220	574318	640975	588990
			50B	11.3328	18.2688	87.6903	41.5069	38.7994	72.5889	78.235	54.4136	56.3802	40.9042	18.1561	70.1721	82.5779	87.6354		18.1561	53.8565	73.6585	73.9854	70.6828	9.77318	77.1028	77.9215	73.4572	27.5722	75.477	24.1102	76.1128	55.4339				C	231791	214145	209348	95255.2	111476	102213	309100	335084	340618	327504	314813	312046
			105B	81.4726	82.8729	77.8602	86.2532	38.3881	76.9517	72.791	102.955	17.8103	65.1179	66.016	67.6394	67.1453	61.6155		66.016	73.8919	69.6019	62.0621	50.2194	64.8476	6.19406	67.7559	73.1785	75.4933	60.9141	54.2407	61.4911	61.5928				D	90242.5	1.29819e+06	540886	875921	967243	931050	1.17958e+06	1.3079e+06	1.24574e+06	427686	414764	423952
			75A	69.1599	66.799	72.3307	78.0594	51.6529	70.2184	17.6179	85.0165	61.1352	66.4149	61.0648	62.3541	32.2698	73.164		61.0648	82.807	45.3518	11.4719	63.366	69.8194	69.9945	22.9303	68.8311	69.5316	48.4374	64.1919	40.0881	67.0404				E	171263	200430	182486	105451	105998	100040	665342	695144	657552	520892	472045	455028
			61A	16.8099	10.0272	25.6153	73.3242	60.5486	14.9214	72.0411	16.3148	73.3882	22.9584	71.3546	40.846	74.3342	80.9575		18.02	76.6265	84.0869	65.016	36.271	67.5346	76.2725	73.5339	13.6719	78.4634	69.8853	61.3668	56.5495	31.9186				F	452644	516772	483525	799985	771664	795171	589571	614183	580596	315778	323324	330109
			8B	16.631	18.5288	75.6216	34.0202	31.7427	80.0955	79.4011	49.3592	71.2341	36.6429	75.1287	65.9339	88.7616	94.4103		15.2933	47.0297	78.9587	71.3117	69.59	13.2587	68.1936	75.1738	71.7624	20.7582	65.7269	19.1966	66.968	54.0801				G	1.11968e+06	1.16107e+06	1.24511e+06	156746	142251	138990	660009	715504	828274	27073.4	15235.5	36452.5
			14A	67.5061	87.7005	67.0758	71.9956	60.7772	81.6759	20.6261	91.8461	53.0986	32.433	57.1874	62.8745	36.7419	78.9005		60.4539	61.9568	52.7483	34.8637	46.9512	64.9353	69.8848	51.1556	62.9361	74.5941	27.909	48.1604	41.6189	56.9826				H	1.21811e+06	1.21075e+06	1.25021e+06	90108	79033.6	76246.8	319000	298038	301406	35751.2	21718.9	8498.33
			141B	16.6681	24.1192	83.4685	47.7604	82.0828	100.503	68.8348	57.0573	70.3799	36.4455	67.3952	58.5529	80.8812	86.5901		13.4656	72.7691	91.924	86.7583	95.8838	40.5166	90.4774	96.8148	93.1012	47.9685	83.415	25.8665	94.788	34.7801
			86C	78.119	76.2208	81.3956	78.7036	55.6794	74.2859	73.5151	84.1079	63.606	69.1079	59.0458	74.7521	76.4011	80.1689		66.2633	85.5806	78.9494	74.032	72.8348	52.0806	54.407	72.8277	72.9416	79.5415	67.1694	68.3263	11.3216	71.4923				Plate: cchfv competition set 1 day 1 29C3
			133A	19.557	23.3323	80.3589	58.5188	36.9617	49.6292	80.7239	43.2709	61.919	42.4101	60.8329	52.4139	75.9219	70.4409		30.0315	80.6145	71.3105	72.0086	50.8693	66.0101	83.6549	86.5487	74.8557	67.6168	70.9885	39.9009	77.3252	21.4603				Mean RL1-H of Population 1
																																					1	2	3	4	5	6	7	8	9	10	11	12
																																				A	640550	615674	640089	88522.7	73059.1	71132.5	762853	778676	772019	498638	503784	505593
																																				B	427877	427972	394781	1.9486e+06	2.12448e+06	1.99125e+06	962827	977544	979561	658635	667255	692813
																																				C	264276	234506	259263	81542.2	80810	80901.3	635131	632902	655785	204295	152615	173404
																																				D	220235	1.34791e+06	517952	1.30093e+06	1.35104e+06	1.24386e+06	294041	330970	294699	423742	468462	414092
																																				E	622117	564685	625776	670998	689055	681515	998907	1.02899e+06	1.00745e+06	419346	463870	441016
																																				F	683365	729512	724326	71184.6	47458.3	50762.7	622524	650633	650030	559174	491419	485533
																																				G	1.1757e+06	1.24448e+06	1.2338e+06	63230	50718.1	49355.7	692836	719324	657313	24299.2	10269.2	10721.3
																																				H	102162	111881	113880	287188	279361	286467	59312.7	53832.8	55321	9729.88	6732.94	7204.49
																																				Plate: cchfv competition set 1 day 1 62B
																																				Mean RL1-H of Population 1
																																					1	2	3	4	5	6	7	8	9	10	11	12
																																				A	151302	144600	134626	22031.6	19322.4	19902.1	219662	186268	159306	47085	55502.2	48707.4
																																				B	43052.1	50547.1	47538.3	1.80201e+06	1.9656e+06	1.87685e+06	879657	852134	850322	171763	175054	167789
																																				C	44826.8	37159.5		129233	130719	126981	704320	664314	674360	441921	398685	417707
																																				D	107349	1.42687e+06	345730	1.20143e+06	1.19979e+06	1.30827e+06	1.24092e+06	1.15752e+06	1.3343e+06	140634	127505	123985
																																				E	352986	306115	305879	391079	424106	418854	1.00854e+06	1.01977e+06	977876	533995	491809	569293
																																				F	351453	302281	280652	686521	767133	862053	204162	180703	181706	201549	196989	216931
																																				G	299179	265982	247051	595951	594070	603765	785361	797093	722025	29726.3	11918.4	12911.9
																																				H	1.10949e+06	1.10332e+06	1.16189e+06	193314	190550	201823	315562	295265	309451	13934.4	8187.28	7020.9
																																				Plate: cchfv competition set 1 day 1 65A
																																				Mean RL1-H of Population 1
																																					1	2	3	4	5	6	7	8	9	10	11	12
																																				A	73075.2	74104.5	83608.1	31904.3	30838	28940.4	156073	151117	136385	136651	145125	163525
																																				B	77495.9	84385.4	81614.7	2.08839e+06	1.98524e+06	1.85036e+06	805269	772869	785104	108472	106983	108767
																																				C	114550	103416	99838.3	103323	93161	90292.5	500723	508400	527267	381422	326488	355976
																																				D	76335.3	1.30139e+06	401529	1.07217e+06	953060	1.06948e+06	1.26847e+06	1.18123e+06	1.21576e+06	85045.5	77752.8	80732.7
																																				E	171911	153488	147515	201101	196083	200447	900758	922924	932097	498551	491897	550222
																																				F	216152	231187	237605	823215	851316	765167	95642.1	92320.1	87222.7	169068	147059	187408
																																				G	773615	708765	756752	568437	539097	551984	749527	817250	783241	22452.5	15250.6	8775.28
																																				H	1.26119e+06	1.27484e+06	1.20873e+06	102347	101700	106772	288920	292168	281217	9902.3	8863.04	6635.12
																																				Plate: cchfv competition set 1 day 1 C4
																																				Mean RL1-H of Population 1
																																					1	2	3	4	5	6	7	8	9	10	11	12
																																				A	740586	813966	794926	111211	97565.8	101033	1.00998e+06	923429	975704	612789	646465	592203
																																				B	173603	173385	162045	2.26546e+06	2.39669e+06	2.46188e+06	1.17372e+06	1.19332e+06	1.20835e+06	790611	788632	795105
																																				C	305128	274294	319107	153637	163045	160412	887499	914361	910624	338210	328360	320019
																																				D	275954	2.43337e+06	789398	1.01235e+06	1.02835e+06	1.13477e+06	1.42312e+06	1.3653e+06	1.54536e+06	491153	516452	539793
																																				E	855594	867158	900961	164234	155893	143978	1.19026e+06	1.28096e+06	1.3266e+06	545212	582312	533344
																																				F	638089	631930	682898	586541	580779	588860	735158	733129	700318	411871	353272	360401
																																				G	1.48e+06	1.40803e+06	1.57856e+06	86773.8	78613.9	68154.8	862353	853898	933356	15536	9277.65	7562.16
																																				H	935465	976145	1.02955e+06	414047	432062	396779	334425	349600	341931	11939.3	9278.43	7761.86
																																				Plate: cchfv competition set 1 day 1 5A3
																																				Mean RL1-H of Population 1
																																					1	2	3	4	5	6	7	8	9	10	11	12
																																				A	548812	545095	544710	50969.4	42720.1	42645.1	716749	774727	743113	75265.1	68336.6	73339.2
																																				B	116476	130966	115705	2.06891e+06	2.13126e+06	2.19987e+06	1.14356e+06	1.29063e+06	1.13246e+06	639224	696415	670046
																																				C	102257	100066	98785.9	169302	177415	163994	762637	837030	803340	377839	368127	355602
																																				D	181601	1.557e+06	452597	1.40724e+06	1.48088e+06	1.4391e+06	1.40168e+06	1.30623e+06	1.35464e+06	650146	614327	687453
																																				E	691613	668006	634192	695738	696623	682219	1.30016e+06	1.21725e+06	1.29725e+06	567968	574426	560774
																																				F	816206	687352	754110	718076	824417	821161	571734	609248	580888	371822	362359	359912
																																				G	160506	108363	117767	569791	592300	557964	757105	761271	811446	20568.7	16391.7	11207.6
																																				H	1.22957e+06	1.14375e+06	1.14187e+06	361069	346208	369786	317505	286827	306110	12942.3	7872.03	9473.27
																																				Plate: cchfv competition set 1 day 1 115C
																																				Mean RL1-H of Population 1
																																					1	2	3	4	5	6	7	8	9	10	11	12
																																				A	323042	383941	347075	75126.4	68084.8	67313.2	516836	495607	443066	513351	528585	525204
																																				B	381209	360584	334299	1.91559e+06	1.89062e+06	1.85897e+06	802476	841968	809342	232970	277407	262499
																																				C	211241	198264	191356	142584	143651	148947	815907	768788	849458	361977	322179	311500
																																				D	139983	1.57975e+06	560103	726032	884146	818650	1.24771e+06	1.23113e+06	1.27856e+06	202548	192579	194939
																																				E	679723	632665	629565	309318	317681	318041	799240	816826	840730	529728	536837	544829
																																				F	225094	209724	240797	814899	763136	773758	275416	270409	260514	247403	268145	259901
																																				G	1.23992e+06	1.23581e+06	1.32619e+06	276109	274220	256620	485816	500848	521876	12298	14761.5	13359.5
																																				H	1.19428e+06	1.17925e+06	1.15942e+06	189747	189233	193826	323237	297450	312895	16105.8	8150.65	11148.3
																																				Plate: cchfv competition set 1 day 1 blank redone
																																				Mean RL1-H of Population 1
																																					1	2	3	4	5	6	7	8	9	10	11	12
																																				A	699446	686567	714304	107837	82695.2	75024.3	1.00881e+06	844245	877879	562671	468042	494685
																																				B	409074	386120	421246	2.05833e+06	2.20846e+06	2.10161e+06	1.0146e+06	1.04586e+06	983411	762961	734131	731474
																																				C	271705	261708	270157	174759	170920	177154	715682	741428	755381	368251	316481	380023
																																				D	223792	1.90834e+06	764318	1.40271e+06	1.46217e+06	1.47121e+06	1.26008e+06	1.32539e+06	1.36582e+06	500836	490847	517050
																																				E	640302	585136	635294	715461	708156	689439	1.40641e+06	1.36595e+06	1.41175e+06	493635	543727	552279
																																				F	807378	739991	789129	957601	870815	942763	704451	728436	720560	557187	518806	615211
																																				G	1.5003e+06	1.41043e+06	1.4605e+06	556009	533086	521845	856911	827675	883975	25106.8	12228.3	10277.5
																																				H	1.31647e+06	1.42995e+06	1.37042e+06	320040	310225	319198	331197	321247	360937	16398	8921.23	9349.77
																																				Plate: cchfv competition set 1 day 1 114c
																																				Mean RL1-H of Population 1
																																					1	2	3	4	5	6	7	8	9	10	11	12
																																				A	477189	492435	427336	60561.9	56495.9	56042	617907	513801	571452	576652	585759	543436
																																				B	492572	484556	482556	1.95833e+06	1.99096e+06	1.9759e+06	427107	402770	394517	388612	403825	433865
																																				C	229545	235800	218705	122227	133621	116013	283600	289805	268688	400931	383145	406274
																																				D	120065	2.30233e+06	580598	1.70344e+06	1.61873e+06	1.64581e+06	1.36975e+06	1.36369e+06	1.41758e+06	322740	281531	302829
																																				E	93173	85325.8	82654.9	657778	655526	670293	1.16547e+06	1.10625e+06	1.21212e+06	553494	556023	602269
																																				F	689246	727129	673238	881681		376686	370326	381790	466743	486931	426995	190537
																																				G	1.31572e+06	1.29783e+06	1.35692e+06	591092	642396	622265	798662	735487	820728	23591.9	10131	7409.34
																																				H	1.42334e+06	1.30787e+06	1.35911e+06	93584.2	95001.7	85991.7	339914	360883	383695	14094.3	7126.9	10135.6
																																				Plate: cchfv competition set 1 day 1 117a
																																				Mean RL1-H of Population 1
																																					1	2	3	4	5	6	7	8	9	10	11	12
																																				A	721682	740711	731161	90303.8	87729.7	83181.9	913372	878621	887655	576729	564076	566537
																																				B	325170	405257	355602	2.22631e+06	2.18835e+06	2.28255e+06	1.04952e+06	1.03579e+06	994582	738092	739852	671956
																																				C	282481	286451	275768	116124	113082	109521	710066	722197	732094	252017	220621	226159
																																				D	259043	1.72016e+06	878188	1.56606e+06	1.63106e+06	1.58055e+06	588942	604905	577740	460641	447130	473285
																																				E	646106	650133	651086	735113	718443	694740	1.16079e+06	1.1286e+06	1.14426e+06	525782	552806	497261
																																				F	769873	843653	762518	145832	147998	145152	666879	742864	717433	538792	549061	551096
																																				G	1.23569e+06	1.42797e+06	1.38986e+06	154178	130274	133765	789657	796272	935627	18385.9	20273.8	8439.37
																																				H	428683	460963	494167	286747	299077	308293	116562	116840	113499	7167.94	5986.84	6783.57
																																				Plate: cchfv competition set 1 day 1 3b
																																				Mean RL1-H of Population 1
																																					1	2	3	4	5	6	7	8	9	10	11	12
																																				A	367419	347702	389929	55643.2	56960.8	52856.9	651639	552388	579299	176495	156998	161130
																																				B	86538.4	82243.1	91119.9	1.79797e+06	2.00927e+06	1.85831e+06	478704	451320	412338	420988	444332	479865
																																				C	213011	219175	210529	41407.5	32588.7	33817.4	278020	308987	312743	204933	187981	205942
																																				D	63844.6	1.45804e+06	408497	977400	1.01329e+06	932305	1.32591e+06	1.27459e+06	1.21287e+06	271646	260002	332448
																																				E	123013	124383	120833	72400.9	77520.9	71543.6	651350	642232	726059	475817	458935	483916
																																				F	386863	394709	410483	171814		177054	401250	375568	381873	229324	239804	242617
																																				G	1.2801e+06	1.26914e+06	1.29239e+06	79026.3	63888.3	56896.6	779985	722567	853592	16580.4	9212.77	10599.1
																																				H	395545	405099	430889	61648.7	53281.8	50161.7	322436	324079	354130	13638.1	7181.7	9229.49
																																				Plate: cchfv competition set 1 day 1 88a
																																				Mean RL1-H of Population 1
																																					1	2	3	4	5	6	7	8	9	10	11	12
																																				A	451679	474427	397326	36845.3	36189.7	33916	610051	661144	627118	134515	131323	120003
																																				B	131371	145020	116089	1.79313e+06	1.93303e+06	1.6084e+06	1.14024e+06	1.06832e+06	1.15543e+06	708086	606680	626830
																																				C	167341	139815	148323	79501.1	92065.7	84159.2	379283	357973	346482	330289	283097	271414
																																				D	37013.6	1.33319e+06	225715	874657	975046	988368	1.10046e+06	1.21685e+06	1.22858e+06	482755	489634	447085
																																				E	130151	109176	114953	103458	114137	102450	853352	811610	871714	493468	466269	452767
																																				F	648413	626818	613129	800640	824913	784021	632617	646251	647527	317377	300363	313627
																																				G	924969	942292	896375	540831	592940	553594	633830	654468	696900	18122.6	13079	8120.45
																																				H	1.12107e+06	1.27144e+06	1.03625e+06	69906.3	63554.2	61764	286634	284533	305869	11279.8	7634.81	6250.77
																																				Plate: cchfv competition set 1 day 1 82c
																																				Mean RL1-H of Population 1
																																					1	2	3	4	5	6	7	8	9	10	11	12
																																				A	636078	647538	583192	70576.5	68980.9	63755.5	839259	837108	796469	540878	562789	568614
																																				B	455654	437087	404091	243929	215698	252869	583127	601799	599654	650753	674342	644392
																																				C	261961	250728	230507	125468	127962	124782	374912	355790	364029	319970	266634	253837
																																				D	157429	1.53176e+06	575361	825781	701848	802030	1.09521e+06	1.1785e+06	1.16651e+06	437024	451096	447998
																																				E	219696	223422	210433	409734	409372	415570	984092	1.00314e+06	1.02546e+06	522977	493961	456243
																																				F	639865	683727	651385	713466	797869	664310	657904	671924	609807	463035	479911	457068
																																				G	1.19669e+06	1.22837e+06	1.21027e+06	575384	561007	527262	131600	101328	108146	10359.1	6929.57	9332.77
																																				H	1.07526e+06	1.13786e+06	1.0405e+06	145771	127900	144302	312773	298117	275754	13898.7	7646	6393.71
																																			above this line used "cchfv competition set 1 day 1 blank" as the max, below this line used "Plate: ccchfv competition set 1 days 2 blank 1" as the max to normalize for set 1
																																			No primary mAb	Plate: cchfv competition set 1 days 2 blank 1
																																			Max signal	Mean RL1-H of Population 1
																																					1	2	3	4	5	6	7	8	9	10	11	12
																																				A	587477	578133	480728	78552.7	67675.3	78325.7	660454	663715	661745	423544	427847	439927
																																				B	335027	336990	338008	2.03334e+06	1.76947e+06	1.87825e+06	836946	817377	821695	665426	639916	619343
																																				C	230138	244632	246867	153703	146492	156728	613264	661422	620302	258653	240620	268938
																																				D	195669	1.68465e+06	522893	1.13678e+06	1.1214e+06	1.02184e+06	1.20057e+06	1.22547e+06	1.14289e+06	417762	376962	400344
																																				E	507290	503277	524973	555695	565407	542485	965294	879368	1.00628e+06	512317	518341	556027
																																				F	603616	610936	599459	689728	752742	638188	616369	594237	588146	465262	484627	506209
																																				G	1.1075e+06	1.13773e+06	1.20654e+06	489593	462650	473083	515576	570258	551683	29209	24835.3	16064.5
																																				H	1.08028e+06	1.23592e+06	1.1795e+06	271574	243394	256774	291174	291386	263494	15616.3	12981.2	17136.1
																																				Plate: cchfv competition set 1 days 2 50B
																																				Mean RL1-H of Population 1
																																					1	2	3	4	5	6	7	8	9	10	11	12
																																				A	200233	197598	208237	47075	51473.1	47284.7	263316	251880	233453	351003	354113	378587
																																				B	208463	217897	228358	1.54986e+06	1.50176e+06	1.46296e+06	474666	489052	493932	108387	100416	85580.1
																																				C	131097	134593	128419	104974	110431	114848	507494	514329	516358	208642	214382	220309
																																				D	136203	1.46609e+06	441632	766619	796923	785129	906980	919162	926576	96010.7	82035.6	82442.6
																																				E	332650	352232	331859	417296	491188	420033	764388	709126	765766	423362	417298	430001
																																				F	207925	218891	199623	495601	454852	463814	73947.9	62009.2	64538.1	366909	317659	386679
																																				G	887376	828426	836119	355303	378249	365881	381404	358534	420003	15615.7	22782.2	18910.8
																																				H	788805	746982	853057	183706	188126	189829	220944	216360	217447	16089.2	12121.6	11451.7
																																				Plate: cchfv competition set 1 days 2 14A
																																				Mean RL1-H of Population 1
																																					1	2	3	4	5	6	7	8	9	10	11	12
																																				A	526272	485638	495739	78423.5	65530.4	62620.6	682917	644405	628855	411467	379066	398428
																																				B	293442	294303	292222	1.78311e+06	1.70802e+06	1.65968e+06	723238	734212	754735	602899	540324	603194
																																				C	218345	201818	221717	111045	128410	104120	563292	578110	597043	123908	93951.4	113308
																																				D	173171	1.36672e+06	454039	1.01214e+06	981898	952159	937450	850528	948950	356859	372096	388748
																																				E	467890	471463	474486	500689	538925	467107	756820	805486	802923	412029	424285	418905
																																				F	504297	506276	522918	354495	335326	352557	553548	565618	545022	441813	455954	446678
																																				G	1.07006e+06	973465	1.06965e+06	257428	286343	277243	452284	530420	494068	22829.7	16277	16629.4
																																				H	653240	671062	705516	225068	226333	235192	194214	185524	194980	12087.1	12187	12539.7
																																				Plate: cchfv competition set 1 days 2 133A
																																				Mean RL1-H of Population 1
																																					1	2	3	4	5	6	7	8	9	10	11	12
																																				A	225100	242988	205447	44301.5	37618.7	41853.6	296195	281529	286675	261511	297640	316201
																																				B	235759	222679	219549	1.60215e+06	1.89952e+06	1.68866e+06	657319	706071	660109	453421	532646	516896
																																				C	161528	141514	142589	86912.5	81006.7	80740	342670	326594	359589	250494	257994	264545
																																				D	71703.1	1.17215e+06	390947	703721	772624	727316	1.151e+06	1.19315e+06	1.15057e+06	154036	135540	130042
																																				E	147503	141965	143334	119267	149049	123406	470377	523941	513456	464346	488687	494822
																																				F	259283	222702	223298	618666	667937	636667	448052	448972	433782	145471	87368.1	145869
																																				G	740791	789261	801625	155498	162266	158446	506743	525450	554647	44967.4	19392.7	10655.2
																																				H	1.14581e+06	1.15025e+06	1.1262e+06	74595.9	70322.5	61758.2	255741	297087	295975	22417.7	10589	13019.8
																																				Plate: cchfv competition set 1 days 2 75A
																																				Mean RL1-H of Population 1
																																					1	2	3	4	5	6	7	8	9	10	11	12
																																				A	524895	540597	506414	79125.6	65998	61212.8	761930	761570	686280	414098	398807	403336
																																				B	286024	274736	278726	1.80175e+06	1.79313e+06	1.79942e+06	845236	878689	902212	662816	706863	690417
																																				C	194166	190257	202145	149960	144001	151595	596477	629924	618578	219974	191986	221800
																																				D	161977	1.46001e+06	547488	957212	1.04078e+06	1.04299e+06	562036	582708	575403	396690	404891	439436
																																				E	528457	529508	544181	550461	539781	558952	968643	990344	1.03704e+06	469627	507653	512158
																																				F	590825	514429	547714	338861	295996	325431	614840	587748	608144	546472	475794	547823
																																				G	958184	992118	1.07645e+06	393903	428639	393620	528258	566754	554454	21827.6	17008.7	22954.6
																																				H	605508	651400	614810	253221	246791	270482	50707.8	39633.2	47640.6	11207.2	15479.9	8663
																																				Plate: cchfv competition set 1 days 2 8B
																																				Mean RL1-H of Population 1
																																					1	2	3	4	5	6	7	8	9	10	11	12
																																				A	354857	316860	332370	71223	63702.4	62959.9	411337	412398	404647	441358	408915	418709
																																				B	302062	284195	271446	1.95666e+06	1.89513e+06	1.89968e+06	643352	648247	614250	205661	195586	174521
																																				C	185429	172718	167836	138922	146066	143011	585473	641211	634469	279065	261120	280857
																																				D	178091	1.68157e+06	436736	991852	1.01241e+06	982872	1.19747e+06	1.18116e+06	1.33676e+06	182224	174715	175151
																																				E	444498	418292	436154	503173	541415	509627	1.00191e+06	954073	1.02289e+06	499443	499307	534933
																																				F	373541	331883	294107	629210	546066	609141	217594	201802	192490	437622	383168	448376
																																				G	1.22306e+06	1.16383e+06	1.21703e+06	414898	447176	418600	518376	559798	581971	23472.1	14921.1	8992.39
																																				H	1.03821e+06	1.0939e+06	1.07922e+06	246333	223809	227571	263983	269532	281386	15945.1	11118.3	14498.6
																																				Plate: cchfv competition set 1 days 2 61
																																				Mean RL1-H of Population 1
																																					1	2	3	4	5	6	7	8	9	10	11	12
																																				A	422646	436376	472154	51136.2	37792.4	41764.4	580335	569924	572662	65183.1	47206.2	55117
																																				B	80380.6	82358.2	83336.9	1.79054e+06	1.7118e+06	1.80751e+06	867701	818087	866935	582949	609482	601944
																																				C	93958	103118	105329	106215	102347	101864	605047	620307	602039	237730	240822	236069
																																				D	143401	1.31441e+06	467483	1.01543e+06	984112	1.07844e+06	999063	1.05851e+06	1.1245e+06	381713	353476	382901
																																				E	499891	487858	481146		551525	503798	837071	898201	885731	471196	500090	471268
																																				F	542285	473322	512838	570682	600335	605925	533479	519960	537928	386776	419067	410693
																																				G	543134	525135	541806	453223	454049	466523	523818	499084	591083	22407.6	14149.1	9276.21
																																				H	946601	965714	1.00737e+06	269328	249445	258556	199929	232259	236920	12735.9	8477.1	9052.53
																																				Plate: cchfv competition set 1 days 2 86C
																																				Mean RL1-H of Population 1
																																					1	2	3	4	5	6	7	8	9	10	11	12
																																				A		567351	565343	71460.3	55803.1	56728.9	627777	594502	642835	329026	328965	369305
																																				B	243537	205732	193602	1.59894e+06	1.41983e+06	1.85568e+06	800712	698769	785011	624145	605128	659117
																																				C	220506	181914	167680	113790	102720	105644	580691	563412	611337	181821	184636	184662
																																				D	148252	1.29786e+06	461113	870404	861486	909445	981542	996521	1.05843e+06	384444	399273	390437
																																				E	453103	464937	472123	412056	450844	462944	714500	751121	781153	81573.3	78241.9	68394.6
																																				F	474823	475250	503779	454025	474101	446074	557543	573938	570731	462655	407741	434454
																																				G	734560	1.01092e+06	988385	263201	329506	320623	444014	520375	507434	13702.1	11119.2	11164.3
																																				H		952182	909687	223659	223503	229910	210542	195000	199275	11382.5	10945.7	11802.5
																																				Plate: cchfv competition set 1 days 2 105B
																																				Mean RL1-H of Population 1
																																					1	2	3	4	5	6	7	8	9	10	11	12
																																				A	491748	446482	453919	73694.9	58231.9	61883	640096	660310	626973	408761	439218	407770
																																				B	263967	263867	271585	991893	962253	922380	734979	734655	813218	559806	627079	633409
																																				C	193782	190803	192545	124635	132427	130343	579356	601780	595088	244934	211087	242876
																																				D	164518	1.35263e+06	432626	480850	492478	475103	1.03044e+06	994155	1.03706e+06	353074	367268	384810
																																				E	424517	416560	427332		492273	472680	646210	674672	675452	455154	387398	471099
																																				F	431455	405371	429265	520166	520099	523556	542957	546521	562556	467158	443847	427662
																																				G	1.01582e+06	982830	1.04303e+06	431168	420435	391880	68171.9	62132.5	62963.3	10819.9	10365.7	9059.38
																																				H	1.03103e+06	1.04517e+06	1.00257e+06	228658	218040	201788	228920	219929	244852	15703.1	10262.7	8204.61
																																				Plate: cchfv competition set 1 days 2 69C
																																				Mean RL1-H of Population 1
																																					1	2	3	4	5	6	7	8	9	10	11	12
																																				A	489016	394595	422805	61806.3	53069.3	54309.1	447756	430911	452296	475105	424738	453551
																																				B	163162	146087	133016	1.64426e+06	1.52586e+06	1.60657e+06	291789	259510	251523	339860	323751	346391
																																				C	199927	207388	185282	98467.3	107426	108701	239388	276854	265018	261593	237468	260892
																																				D	198750	1.73395e+06	534348	1.02725e+06	1.13669e+06	1.01339e+06	1.05905e+06	1.03608e+06	1.10805e+06	269557	240124	265738
																																				E	138702	114316	119546	611886	625293	602260	901674	868556	920132	499742	452816	435949
																																				F	514905	518932	498946	518803	485584	520893	333597	351579	340276	433454	438896	450227
																																				G		1.12505e+06	1.16166e+06	359360	426299	412473	459979	490488	510802	16352.1	11495.5	10618.8
																																				H	968469	995997	964220	196440	207529	194159	251265	298224	256520	15907.7	8758.95	11152.3
																																				Plate: cchfv competition set 1 days 2 137B
																																				Mean RL1-H of Population 1
																																					1	2	3	4	5	6	7	8	9	10	11	12
																																				A	398893	365207	387798	59156.6	47050.6	47799.3	575914	601990	583987	296202	272233	341791
																																				B	214954	211669	208795	1.50946e+06	1.61899e+06	1.66955e+06	558698	564053	563823	494051	553780	555820
																																				C	197777	198546	183246	73957.4	73905.2	74721.9	208913	205764	202856	213939	173385	217155
																																				D	55222.6	1.53404e+06	296077	697280	680025	647124	1.06313e+06	1.08805e+06	1.1649e+06	344151	363950	348197
																																				E	85701.1	88813.7	75372.5	88833.9	97807.3	91801.3	630545	582190	637475	445243	412937	443289
																																				F	372186	390221	356390	354284	360801	353037	503569	494049	490602	279966	281144	269467
																																				G	993301	1.05331e+06	1.02315e+06	294585	312951	291463	517352	475837	518130	16593.8	11394.3	8895.56
																																				H	736737	799213	772840	50340.5	42435	38381.1	234729	237358	249759	12749.1	10603.5	9380.74
																																				Plate: cchfv competition set 1 days 2 59A
																																				Mean RL1-H of Population 1
																																					1	2	3	4	5	6	7	8	9	10	11	12
																																				A	532559	467935	507373	66500.1	76876.4	69893.2	616454	690655	659957	428135	420917	396958
																																				B	302065	336244	334703	1.2611e+06	1.18594e+06	1.15216e+06	970642	928948	949146	613810	522230	575184
																																				C	208248	210836	209666	123665	123851	129986	747577	744787	766102	210550	194608	187636
																																				D	71516.1	1.28547e+06	334983	166657	187851	177033	941771	1.02625e+06	1.04991e+06	358119	359271	358779
																																				E	782772	786593	749134	140170		285665	297618	311774	368317	392151	391551	303366
																																				F	400335	348691	341793	517270		496764	535353	597264	588106	277268	275624	273770
																																				G	1.15264e+06	1.13956e+06	1.06819e+06	102653	88537.1	84334.4	96397.1	95777.3	97933	10543	13497.1	10547.3
																																				H	860327	1.04543e+06	954217	105774	81547.9	93875	199299	208817	230618	14211.9	10723.6	9175.14
																																				Plate: cchfv competition set 1 days 2 55B
																																				Mean RL1-H of Population 1
																																					1	2	3	4	5	6	7	8	9	10	11	12
																																				A	450179	365164	397282	39093.6	34225.9	39721	533235	528056	522109	196340	181533	193433
																																				B	87463.3	87070.1	84105.2	1.06797e+06	1.3713e+06	1.45061e+06	533061	497355	585504	525424	507449	523994
																																				C	128423	123367	136006	59783.5	57439.7	63413	215069	229806	239021	162989	142166	130435
																																				D	56586.5	1.40818e+06	343397	386706	438283	414485	734269	838202	892434	380761	316722	361900
																																				E	125377	123010	145114	75779.2	77322.2	77370.2	176937	163830	162491	352576	306819	328708
																																				F	373321	370284	420295	280265	317723	325174	491489	477750	463824	236723	227240	221220
																																				G	667369	712873	679854	102347	117865	100322	270764	303599	282951	12979.5	11792.9	9294.68
																																				H		587038	616725	61306.2	44797.3	45026.1	162960	171280	172467	9787.1	11088	7145.56
																																				Plate: cchfv competition set 1 days 2 23C
																																				Mean RL1-H of Population 1
																																					1	2	3	4	5	6	7	8	9	10	11	12
																																				A	544459	487547	488934	53994.1	56058.7	57061.4	671073	656058	616093	499430	474443	477872
																																				B	368224	360381	372807	1.74434e+06	1.59778e+06	1.69028e+06	404343	360314	406657	568638	606710	598398
																																				C	220427	233709	209232	102497	107941	106835	143019	125166	130123	218730	207319	211115
																																				D	89854.7	1.49063e+06	332372	1.07424e+06	1.20664e+06	1.24927e+06	750053	781366	802586	385689	369752	389244
																																				E	116260	96632.4	101000	179639	175926	183778	721542	789002	756176	419672	437185	465021
																																				F	674651	639077	651902	388957	450889	428860	612254	561974	551177	356606	367075	340381
																																				G	1.17087e+06	1.17281e+06	1.09784e+06	495678	498134	481668	468782	450475	432530	17991.2	9019.7	11055.2
																																				H	864809	832130	904874	65782.1	61630	63917	159234	158118	146353	9895.35	8426.98	8978.16
																																				Plate: cchfv competition set 1 days 2 116C
																																				Mean RL1-H of Population 1
																																					1	2	3	4	5	6	7	8	9	10	11	12
																																				A	96111.5	93133.9	91478.7	23945.7	20049.4	19821.7	94041.6	99447.2	58430.9	87259.1	69135.6	99877.3
																																				B	67606.6	59077.2	61822.2	1.72845e+06	1.70956e+06	1.83132e+06	561272	597762	535411	103606	83122.7	80728.9
																																				C	63346	57165.1	58818.6	100364	108189	106146	445990	437343	452471	267917	238445	214987
																																				D	84365.1	1.83818e+06	348157	960727	1.0383e+06	1.00654e+06	966203	1.10197e+06	981553	77726.6	54978.1	49133.8
																																				E	222179	206658	200984	277857	288537	290197	748112	700359	776937	508010	452621	488849
																																				F	206771	207002	208717	507274	465038	531346	77261.6	81232.5	66577.9	178934	158434	166669
																																				G	503286	475205	454324	478490	475129	515861	449473	519794	504795	16498.7	10235.9	8351.17
																																				H	1.02971e+06	1.00051e+06	1.03364e+06	138714	132194	125369	216317	227324	224402	14441.9	9459.1	8609.03
																																				Plate: cchfv competition set 1 days 2 141B
																																				Mean RL1-H of Population 1
																																					1	2	3	4	5	6	7	8	9	10	11	12
																																				A	268889	271002	255135	62040.8	56397.6	53534.5	323391	309512	309763	399911	374215	368918
																																				B	286079	264230	247768	1.65706e+06	1.56937e+06	1.73933e+06	517070	531753	541470	212707	189299	165154
																																				C	159711	147114	153202	119369	116130	122741	539962	540942	555830	213857	193222	221091
																																				D	168988	1.03511e+06	375443	906422	855502	856124	890800	1.07435e+06	1.06131e+06	100248	96533.5	81263.6
																																				E	441157	386798	382183	471400	464689	446303	789571	810334	822566	448657	447026	533148
																																				F	317376	290508	248440	530713	470460	516349	210143	211417	224716	300800	260553	527484
																																				G	890198	931729	918708	408450	386788	392724	429011	448634	553137	24890.2	11358.8	9172.5
																																				H	898868	884829	961592	214697	205259	210462	217378	228107	225709	11593.1	9377.82	10274.7
																																				Plate: cchfv competition set 1 days 2 2B
																																				Mean RL1-H of Population 1
																																					1	2	3	4	5	6	7	8	9	10	11	12
																																				A	536597	495041	516725	61798	59217.6	53957.7	703666	656825	679229	407908	387961	393544
																																				B	311589	285393	297019	1.61098e+06	1.74209e+06	1.59991e+06	720536	723756	680031	661255	632110	650894
																																				C	195427	193984	186609	119269	104274	110004	360075	363000	347942	176396	149936	154098
																																				D	121962	1.53407e+06	413154	817895	835512	775651	131745	116203	128849	394448	393265	371230
																																				E	300216	291089	283652	331956	343831	354239	757536	741811	807287	479134	428847	454876
																																				F	478882	486823	439764	153669	158692	138925	549915	592960	570772	424385	355309	395560
																																				G		1.05232e+06	407581	417024	401227	449803	471613	493924	16444.2	10484.7	8063.83	169585
																																				H			420760	137751	145825	146794	30076.6	20447.9	21188.2	7473.97	10543.3	7808.75
																																			No primary mAb	Plate: cchfv competition set 1 days 2 blank 2
																																			Max signal	Mean RL1-H of Population 1
																																					1	2	3	4	5	6	7	8	9	10	11	12
																																				A	483238	433997	513398	71529	60205.4	67604.6	647270	729295	714895	422543	402657	429440
																																				B	319015	276493	295273	1.75084e+06	1.87725e+06	1.84248e+06	746556	823474	834162	620486	610851	627816
																																				C	236460	200584	216800	144891	161682	133917	599803	632020	661202	259243	246515	260203
																																				D	212549	1.18174e+06	371905	1.0551e+06	992234	1.02153e+06	1.0406e+06	1.16219e+06	1.28544e+06	395600	400370	426369
																																				E	429925	370156	402329	487282	530140	505399	837882	886161	819788	448670	484214	531836
																																				F	409522	475318	443843	538473	569562	524877	530049	550014	513877	414811	433915	407297
																																				G	899563	927972	368430	406586	384138	471563	428677	444192	15536.8	14178.9	8453.36	127774
																																				H	116386	751096	835458	199251	206418	210385	222710	217358	198665	8689.13	10230.5	7906.93

## Sheet: Fig. 3A
Data are Mean Fluroscent Intensity values of live cells
Values for Turkey M segment by indicated mAbs (CCHFV-#)	CCHF-65						CCHF-82						CCHF-23						CCHF-79						CCHF-117						CCHF-59						CCHF-2						CCHF-137						CCHF-61
Concentration (µg/mL)
3.33333	89246.4	104924	111196	94685.9	114787	134879	398603	318024	364705	309114	458077	409415	117741	108610	104230	103446	115380	116437	220082	194875	145156	164594	215235	176155	189105	169959	167658	154799	215387	238296	186845	165075	151647	160814	247754	264658	291216	260687	209676	224281	394221	347766	177448	151441	138176	152811	249546	222857	27003.5
1.11111	95332.8	97926	87257.6	76660.3	123592	131250	298853	343101	308597	348443	537560	510114	152235	147175	139755	138878	166748	165063	182014	194641	237099	197945	329692	318150	135612	158833	160251	138085	203700	228749	175097	185122	167313	157800	292398	316111	379922	315142	322219	302130	539493	503144	134242	183567	145545	181606	241736	282408	25553.6
0.37037	68306	59702.1	63331.3	53630.4	90331.4	82332	141131	236040	174560	224782	355870	337898	112691	129666	140703	125630	156894	171003	174282	187633	122038	178244	257724	228384	79415	76755.4	104859	88596.9	133263	124864	110516	99681.6	89251.4	77879	205495	155233	258165	212760	222781	221501	379192	347951	95205.5	125521	93962.1	122593	140899	211441	26406
0.123457	32390	35304.7	38303.1	32357.2	45933.1	48993.2	110981	76635.2	102187	107584	171359	161128	64776.1	77899.7	65226.7	87920.8	117372	126020	112171	89008	56146.5	81976.6	96974.5	171202	56521.2	42065	60074.8	46986.2	74178.7	63262.4	70963.3	58422.5	57756	56132.3	120420	107060	180770	111337	117937	128142	154912	172542	71542.9	74256.5	51799.9	70791.9	111530	116518	21179.2
0.0411523	25091.3	24839.1	28657.1	20562.2	28477.3	35021	61705.9	42704.2	52290	48466.8	73670.9	50229	45397.1	43814.4	48591	47655.1	70272.3	84113.9	51763.3	66538.2	55558.7	51760.7	93386.3	83684.9	31956.8	30539.6	40068.7	30616	44186.6	31682.3	28887.7	40012.7	31838.7	35208.8	54372.8	47135.7	73160.5	74150.9	71039	76478.8	107240	118364	36611.5	39061	30002.9	37074.3	55805.6	61484.6	22799
0.0137174	21488	21125.4	19872	19219	25209.1	23590.4	31472.7	32552.2	29255	21519.8	40667.8	47189.9	29934.9	28561.3	29495.5	28314.6	45094.4	45711.8	28114.9	33731.3	30272.1	33664.9	48215.8	48998.7	23755	25758.9	24206.7	22670.5	32090.2	25262.5	27548.1	26858.1	24559.6	24338.9	30303.8	40566.5	33718.6	44082.7	36200.3	34805	56447.8	70082	27831.5	28710.3	23169.5	31083.9	36379.4	33878.5	22139.9
0.00457247	20262	18913.1	17407.6	18653.6	21592.7	20855	22667.2	22067.2	19352.7	24752.7	30640	24444.2	20518.2	21773.8	19311.3	20041.4	30744.2	28774.6	21515.3	23073.1	21328.6	21622.6	31752.1	31453.6	21137.2	20928.9	19267.2	18716.5	26224.8	23760.9	23930.2	21840.2	19425.5	25440.9	25048.4	24742.8	36103.7	28970.4	23708.8	26674.5	38641.9	48162.6	20905.7	20405.6	19796.2	20226.6	31096.5	31146.1	21678.8
0.00152416	23008.1	18238.8	16350	16358.8	21250.2	20659.5	19065.5	18950.6	18484.4	17654.9	30700.7	25615.5	23937.1	18509	23812.4	18413.4	23929.5	25336.7	19415.9	21666.5	21168.8	17782.4	25851.7	26004.6	18614.7	22166.2	18854.4	16918.6	24190.8	22836.3	19198.3	19702.6	19499	17547.6	25818.7	24569.6	22612.1	20592.6	20513.9	20770.6	28690.3	31182.9	18045	19154.4	17413.5	19076.1	24465.1	25925.9	22185.4
0.00050805	18279.9	18411.1	15553.4	16693.9	21989.9	21665.6	22366.6	18816.9	15389.1	16559.9	21489.1	23114.4	18594.6	18063	16429.2	16902.6	23116.4	30054.5	17898.7	18076.2	18895.9	17467.6	24343.6	23568.8	18374.5	18241	17842.7	17231.5	24143.5	23448	18094.5	19518.2	17448.7	17572.9	24310.2	23013	19622.7	20893.7	18246.7	18793.7	27292.9	26846.4	17497.8	17417.7	17079.7	17309.7	24973.8	24240.7	23417.6
0.00016935	19432.8	18330.4	15587.3	24056	22403.1	22691.1	18540.5	18833.5	16532.3	16694.7	22753.6	23713.8	19679.4	23640.4	23984.1	16986.7	23138.6	24116.9	18282.6	17652.3	16761.5	17053.9	23248.3	24186.7	18036.6	17273.2	16821	16913.4	23433.5	23420.9	18183.6	18267.1	16466.2	17055.2	23651.1	23489.5	18185.9	19125.5	16775.8	18666.6	25539.6	35165.5	17837.3	17461.8	17366	17058.2	25931.8	24490.2	27578.7
Values for Sudan M segment by indicated mAbs (CCHFV-#)	CCHF-65						CCHF-82						CCHF-23						CCHF-79						CCHF-117						CCHF-59						CCHF-2						CCHF-137						CCHF-61
Concentration (µg/mL)
3.33333	319643	255254	163462	137095	206086	226443	717966	739904	379998	413941	739094	515039	215193	218359	147922	148292	178981	173227	382887	396884	253532	236162	278426	288803	557271	516470	399901	408342	589463	555393	401242	430148	364597	339631	597705	513897	666398	609178	517760	455142	691997	538375	316186	269142	266175	263738	424915	367960	361215
1.11111	187549	188889	179366	141801	203245	257392	537342	539156	447760	436761	701581	780008	241044	215886	220475	211088	269543	206848	318443	359398	240193	348472	489049	447012	484132	461576	347391	336231	512478	481416	334078	385903	284521	226486	488478	393495	712055	723267	545172	557513	705953	730813	296672	299708	266025	251802	336996	395831	377764
0.37037	129650	127370	108157	110994	158498	180331	243760	299970	227611	246518	366651	339848	190323	196718	155185	216321	247611	247390	219367	297761	248960	267936	357160	348426	224724	197130	193987	195576	297259	304452	195827	215315	171705	171656	314698	285745	319014	411484	282690	330075	450234	525842	170468	164664	130554	143460	234530	194876	234341
0.123457	59840.7	55487.2	61860	61900.3	93210.6	87239	101272	132347	98985.3	107545	122886	162791	112927	118758	137407	131826	176379	205860	122832	120234	133712	163608	222954	237566	108610	103218	119133	82812.2	161529	146134	78622.6	101451	84022.1	81132.4	107743	148354	176990	210975	147548	158305	243750	258428	70914.9	99215.1	74271.7	96889.9	96286.9	102686	126500
0.0411523	36320.7	32276.8	35868.7	33479.1	52663	33571.5	46717.1	58324.5	57396.3	44114.5	67210.2	67857.4	54596.1	65687.6	52463	53216.4	80308.1	96432.1	60138.5	70004.1	61158.3	68627.5	114794	102365	54657.8	49546	55082.2	48305.5	87247.4	72051.6	52159.6	57618.3	41989.1	42214.8	72544	77023.3	84990.4	90439.9	74761.4	86170.8	104963	112892	48918.1	58188.9	38501.6	41203.6	57893.2	65020.6	72460.4
0.0137174	27588.9	26130.5	23666.8	22507.1	34143.5	31386.8	29081.8	34221.2	32529.3	27803.6	35518.9	43396	35497.7	34295.1	38405.5	38361	45881.8	53735.5	42732.3	39199.4	37557.9	35921.6	60903.7	50396.6	46365.1	41448.1	37110	29244.8	48133.8	45319.2	35477.3	38726.1	26419.9	26924.7	47406	34888.4	61019.4	58868.4	42837.2	47424.9	59536.9	67226.1	32042.8	32292	24662.8	27458.2	37136.8	42388.5	38195.8
0.00457247	20592.9	21055.5	18151.7	17364.1	27102.8	24661.7	21227.7	24404.2	19994	21495.6	24799.1	30899.7	28360.9	26920.5	27293.4	23360.7	33998.5	34003.3	24625	28397.6	25330.3	25879.3	34347.4	35299	28604.1	28221.6	24455.1	21708.8	27003.5	31607.3	36063.2	26223.5	20248.7	26099.6	31977	29953.3	37030.4	34097.5	27498.3	26500.2	38760.9	42069	29025.4	25736.8	19913	20655.9	32444.2	30977.7	28712.1
0.00152416	19375.4	19623.8	16302.9	16209.8	22582.5	22113.5	20657	21599.7	17886.5	17678.9	20792.3	19014.1	22592.7	22369.7	18376.2	19850.5	27821.3	25028.7	21763	21861.8	18952.5	19299.7	26060.2	27983.1	25959.9	25218.8	19152.3	17893.3	27185.9	24731.8	27160.9	20321.7	17586.7	17395.1	24574.7	23993.3	26871.4	28193.3	18637.9	22226	27428.7	32322.6	21402.7	22459.2	16806.4	21547.8	23423.1	25681.3	23301
0.00050805	19266.7	20266	15986.3	15117.2	21337.9	19949	19874.9	19945.7	17637	16180.4	21065.9	25860.9	21431.9	20296.1	16668.1	17088.2	22572.6	23877.9	20796.9	25744.7	25889	17190	21400.2	23177.9	21875.4	21732.4	21988.6	16805.1	23349.4	22175.3	22215.7	21296.9	15614.7	16641.9	25549.4	22534	22787.1	22766.7	17746.3	17049.5	25616.7	25369.3	20811.9	20785.8	15823	15880.8	29936.2	30097	21341.1
0.00016935	18609.3	18590.6	15824.1	15470.3	21214.4	21401.1	22436.2	19519.4	17561	16124.9	23046.5	22509	19095.6	20458.4	16333.2	15796.1	23469	22398.5	19896.9	19074.3	15808.9	16293.6	27873.3	22709.4	19462.9	19926.1	16049.8	15773.7	21106.2	23187.6	22371.9	20987.7	15555.9	18715.8	23126.1	23236.1	20376.8	20944.9	16303.1	18267.4	23124.5	27102.2	20354.6	18694.2	15428.6	14582.7	28157.8	21380.3	19181.5
Values for Oman M segment by indicated mAbs (CCHFV-#)	CCHF-65						CCHF-82						CCHF-23						CCHF-79						CCHF-117						CCHF-59						CCHF-2						CCHF-137						CCHF-61
Concentration (µg/mL)
3.33333	261943	324000	163276	153443	354194	388637	806565	711691	438395	399071	725724	933658	245759	247521	206470	180189	337257	393244	422264	345097	380766	324084	546180	519987	418838	481218	342846	369684	357674	468343	503573	416011	413638	372154	477015	414552	473857	486049	423621	466844	526561	451779	313197	310254	315768	333667	381836	321418	530441
1.11111	227958	199714	221442	214853	324367	344968	542476	559545	339295	486094	860556	891063	234548	265088	335086	344518	589165	541538	388867	380311	434009	437682	771409	666734	381291	368169	416010	346591	475238	415515	379196	422824	325288	429592	744164	691371	623913	584908	619872	522174	752799	865612	333670	318831	285423	403773	569307	462379	511002
0.37037	131822	122596	149753	62067.4	173136	168552	308907	361798	269727	280061	449369	330022	261451	229548	253265	346226	426523	435889	301316	310153	352789	253382	590648	592390	234432	208362	217267	145292	352459	361226	226988	216762	310852	270900	418268	465164	366734	392960	288314	272405	566541	767663	208580	206851	179613	168034	454546	471398	362166
0.123457	70457	64069.2	45494	54816.2	78604.3	106014	124658	176215	73475.4	172922	184953	132766	161249	155608	243683	171447	273617	278075	174562	202135	256811	248685	409785	365987	104198	94250.8	85396.4	100096	190055	206525	115600	101231	86285.8	89143.6	250149	261477	193705	194194	124140	106765	388612	472501	101840	113353	125276	98530.2	208728	291086	175040
0.0411523	45754.6	36954.6	37414.8	40670.8	53101.3	56278.1	66421.6	72073.9	36949.4	40257.7	56188.5	116111	97749.4	91401.8	108498	132633	204468	220197	95895.3	103714	106871	114677	185038	203603	62615.3	56852.7	77268.4	41729.5	81060	108254	67022.7	61972.9	47419.7	48981	107112	144681	115405	109898	75027.7	99170.8	223507	213160	60226.5	62161.1	68522.8	84168.5	119623	130594	91619.1
0.0137174	27397.2	26913.9	25735.2	27912.4	35626.4	40471.6	38607.4	44334.8	36159.8	47859.5	35716.2	61366.9	57548.2	54421.3	56485	45156.2	81842.5	98905.3	55637.2	53219	65430	45125.8	102220	101211	40851.4	38511.6	37985.7	43389.7	56425.2	59073.4	39957.7	44700	40408.6	43477.6	75508.2	61469.8	59727.3	58963.3	56169.6	54232.3	99504.4	97685.3	38634.4	40859.8	39116.9	41332.9	61744.4	78860.8	51276.8
0.00457247	23430.8	24575.2	19722.8	20415.2	30541	30140.4	30868.5	33739.8	27775.5	29343.3	32186.3	39134.8	42915.3	45217.4	47763.4	43256.4	45150.5	43724.2	36656.9	36515.1	29574.2	38415.5	43929.9	52283.1	32850.7	29363.1	27452	28929.1	42710.3	40956.6	31455.1	39894.3	26201.9	26964	45108.5	52759.2	38264.6	38464.4	31103.3	39971.5	60974.8	68236.1	28627.7	27863.5	28586	29705.5	50410.6	53435.4	34515.9
0.00152416	22457.6	22748.7	19605.7	19893.7	26838.5	27226.9	27810.1	27359.8	21331.3	21580.3	30605.8	30897.6	34701.2	31235.8	27735.8	24411.2	37644.2	41932.6	29576.2	29271.9	23387.3	29164.8	42449.2	36104	28678.2	27882	25286.6	21322.1	36583	36015.4	26247.1	26947.1	38515.1	25555.6	41151.6	43014.4	29907.1	31218.7	27596.2	26945.7	53275.1	48055.4	25066	25093	23672.5	21729.8	45194.5	43710.6	28903.8
0.00050805	23449.4	24187.1	18642.4	19065.7	26225.9	28006.5	25723.8	26003.6	20595.9	24016.1	29655.9	28262.4	24973.9	25734.5	21925.3	22343.1	32347.5	37237.9	25794.2	26006	22632.9	22841.3	33552.7	40490.1	27010.2	26807.7	22033.5	20837.8	35165.2	34332.2	25397	31356.3	20152.3	19762.6	35441.6	35184.8	28831.2	28111.2	22443	21167	47274.7	38674.2	24673.6	24315.9	23757.3	21086	37591.1	34105.5	24373.9
0.00016935	21854.4	22847.3	18268.2	19155.7	27794.5	27229	23449.1	23364.5	18292	19627.8	28478.1	28772.5	23846	24055.1	36421.8	21054.3	32183.4	35637.4	25508.8	24467.8	22242.9	19123.6	30844.8	47929.6	25845	26360.6	19504.3	22028	34537.7	32165.8	24849.1	25436.7	20405.6	43335.8	32373.9	37828.1	24433.3	25827.8	21652.9	50433.4	32549.3	34474.2	24597.2	25772.3	24157	19573.7	35126.1	32902	24203.3
Values for VC04 M segment by indicated mAbs (CCHFV-#)	CCHF-65						CCHF-82						CCHF-23						CCHF-79						CCHF-117						CCHF-59						CCHF-2						CCHF-137						CCHF-61
Concentration (µg/mL)
3.33333	154870	151696	127235	160713	156690	169909	546618	502822	416333	403955	596327	608464	173578	151553	159912	132948	204651	212052	305007	254277	215864	210214	319564	324960	309933	298283	378106	361570	640395	604398	206467	237164	267941	256709	455929	443659	378653	318019	422307	461902	514924	535805	168414	156333	245212	229873	335333	338485	68249.1
1.11111	134975	128694	136818	136719	193836	181577	394936	417989	332885	363042	426550	481360	171490	174231	201240	205460	315535	284493	285962	300599	327913	332147	494110	447564	331054	308449	324115	281683	484919	451350	225245	224251	214808	211825	440044	432107	437618	464595	472391	461784	751766	684771	154778	151587	171155	205008	287610	296787	76452.7
0.37037	94949.6	94693.6	95055.3	90908.2	144268	128769	227294	240862	199030	177636	265303	305326	127414	142875	186497	179114	254604	311994	175555	244867	279757	297379	351802	453570	169968	182811	163020	185765	294604	295224	129228	116165	132254	123127	236291	239235	299203	307833	247300	266363	409426	513329	87102.3	94032.7	102552	102076	165213	176129	45033
0.123457	59342.8	60653.8	57300.7	48794	76186.9	82085.2	120915	124959	87007.8	84784.9	118477	102037	103490	95789.5	77641.8	113437	177813	149180	141887	144841	141410	155313	198489	233574	83359.9	105401	93543.8	85130.7	119134	113439	74199.3	69979.1	67573.1	62981.5	136835	116095	202255	181630	161437	156436	237940	267126	45376.5	57395.8	51155.4	58504.6	97073.1	106269	33276.9
0.0411523	35737.3	35360.9	36012.3	26162.1	50948.7	49507.4	52967.6	54363.5	33528.6	48360.1	57104.1	61379.9	49972.7	61022.4	69580.6	71025.8	89534.1	83317.6	70881.6	77027.9	76427	95513.4	91844.7	155446	51864.1	47876.8	58197	49679.1	73316	67730.6	43305.3	46808.1	39493	41054.5	61543.3	66419.6	102006	88319.9	84448.7	75287.1	129188	138767	30057.6	37493.7	33263.6	36318.9	47506.9	56935.7	23989.1
0.0137174	26005.9	26483.6	24494.9	25988.4	33715.3	33672.6	31463.8	28635.9	25603.7	25909.3	36465.3	33641.1	36854.8	36590.4	37085.8	37851.2	56975.7	55265.8	40374.6	46146.7	45283.6	50030.9	61661.5	74661.9	32406.6	34503.1	32870.5	30519	41046.8	40997.2	29911	30131.8	27526.2	32323.8	38808.6	41281.8	61395.7	58258.8	52719.1	45502.9	62544	69885.4	25206.2	25906	25774.9	25288.1	32823.6	38147.4	22914.8
0.00457247	20368.8	20193.2	30446.4	18943.4	26224.7	25481.5	20465.6	21903.6	21412.8	27131.5	27684.5	25674.7	22345.3	25316.9	24149.9	27554.5	37706.3	31657.7	27738.7	28623.1	27048.6	30045.6	43477.4	34695.2	24746.7	26096	23711.3	25300	34377.2	31814.6	23617.5	29005.5	22976.7	22037.4	30229.6	29330.3	32229.7	38111.6	33221.4	30733.8	44937.6	50534.3	20876.7	21808.9	20106	21322.3	30045.5	28503.2	27258.5
0.00152416	18304.8	19463.3	18853.3	19380.6	24401.1	25300.6	20300	19019.3	20257.8	24625.7	25130.2	26766.3	19615.5	19825	21418	21588.1	29467	30243.9	20543.7	21105.6	22900.5	24036.7	31919.5	42282	21249.2	23281.3	20612.8	19144.3	27444	25946.5	22010.4	20514.6	20095.7	18264.4	25277.2	24287.6	23840.9	27867.9	22268.6	23432	34443	32113.6	19929.7	19743.1	18549.7	18823.3	24292.3	26226.2	23279.5
0.00050805	17487.2	17969.6	17991	16965.8	24565.4	24694.7	17955.5	17932	18876.3	17649.5	24839.3	24972.4	18597.3	17498.7	19322	18473.7	26538.9	25714.3	19199.9	20876.3	26873.9	18750	27013.7	25362.4	21361.2	20878.3	17901.8	18937.7	27725.7	26061.4	19992.5	21153.7	18735.6	18001.3	26796.2	25316.4	22438.3	24728.3	19605	19144.9	28167.8	26318.8	19963.7	19059.6	17958.8	17200.5	24560.4	24887.2	24325.4
0.00016935	16744.6	16568.2	21604.2	16725.7	22809.9	23867	16839	16894.6	32544.4	16907.8	23006.1	27309.4	16895.8	17366.5	19694.3	18047	24940.5	25133.9	20150.5	18229.7	19587.6	17894.8	26621	24907.4	19991.4	19848.6	25030.2	18412.1	24998.8	23480.4	21654.1	19479.8	18805.6	18050.7	22820.7	24127.3	21548.1	28022.2	18604.3	17903.6	25780.7	28861.8	20640.4	19030.6	18432.3	17101.6	35322.4	39469	21781.8
Values for SPU18 M segment by indicated mAbs (CCHFV-#)	CCHF-65						CCHF-82						CCHF-23						CCHF-79						CCHF-117						CCHF-59						CCHF-2						CCHF-137						CCHF-61
Concentration (µg/mL)
3.33333	241793	256814	315562	336804	177898	207712	644686	868244	967404	1.05122e+06	578922	526069	333619	233628	265832	272196	180884	213274	389759	446916	545506	479240	323098	307802	506699	355385	510475	637390	538542	577007	346020	342762	647916	600498	411037	430426	357620	398515	496193	546154	423328	378334	325546	434245	530095	531298	401104	454570	441642
1.11111	231923	210367	259831	206392	192103	179109	579930	469536	679413	670879	416751	448855	277253	297640	299214	362320	296886	301167	435018	509479	472577	596829	423730	477820	608335	563347	467842	496823	527033	485066	359435	398515	617300	626172	453674	454514	496079	493120	581364	618365	520392	571058	293016	344511	544371	587210	464367	523664	595142
0.37037	124434	127650	120285	134585	121320	98102.5	350260	384375	222793	305368	216762	229982	298088	267278	291389	322491	248320	272022	278666	369354	460400	480653	320045	354219	268726	277388	273775	306994	221252	226513	218584	185806	355682	261669	217613	212540	291394	411829	513376	579370	321461	389770	169082	193809	287018	298405	261089	301361	354738
0.123457	68342.9	59803.4	64762.4	63875	54513.1	47928.2	159230	132072	157158	157830	76210.3	97274.6	158851	154640	124838	221713	149257	164681	131915	210483	158469	202094	159637	194610	155604	138910	131060	135055	125090	114189	114153	90390.5	151628	163766	111552	105829	140448	218746	154658	284608	189672	206953	91741	105831	108189	136215	133283	191159	244146
0.0411523	36924.1	25805.8	29341.5	33140.5	34470.7	32478.5	58321.4	72291.3	76127.8	94219.5	43405.7	46136.5	60433.2	98041.4	98827	107542	78489.3	88731.7	91241.7	108412	106235	147754	90244.3	114263	83414.8	77344.6	65910.6	55754.6	67345.9	55722.6	55162.6	70325.4	63570	64335	55810.4	54581.6	92365.5	97473.5	90432.3	129840	90324	105940	43320.8	70523.8	59309.2	66829.6	76848.5	81525.7	96369.2
0.0137174	22022.9	22635.4	26634.4	24551.2	23038.3	22974	22975.6	31574.4	42283.3	35324	26991	27283.4	45735	56967.2	44115.1	46113.8	46479.6	47140.8	57245.2	57953.3	64463.6	74794.9	44159.9	52573.8	50483.6	40301.7	48384.3	43188.3	39646	38279.2	39144.9	35727.7	45454.8	41071.7	40141.1	42175.7	51805.1	52438.8	56387.5	51981.4	56610.3	57836	35951.2	45160	46475.2	54505	41477	47798.9	55728.5
0.00457247	18742.2	19407.2	22384.2	21729.4	19028.3	20775	25450.5	30157.6	23104.7	29718.6	22369.4	21440.8	35032.5	31383.2	34941.9	35720.8	28663.3	31788.1	31507.9	31668.2	28314.5	35171.4	30047.5	31353.1	32894	30845	34675	32747.7	28855	30426.8	25736.2	28554.7	34382	36545.6	27575.3	26357.7	32667.1	32208.6	43481.9	34858.6	34451.4	38855.2	29580.2	30045.2	33068.7	35326	29060	34904.3	36870.4
0.00152416	20030.3	16118.7	19937.4	20025.3	17809	18113	16452.4	17977.4	26866.1	22069.2	19016.6	18725.8	19888.9	28027	25238.2	27920.7	21516	22848	25465.4	22585.3	28748.9	24935.9	24224.8	26043.9	28706	24788.7	27490	27729.2	27984.3	22633.8	27691.2	22219.5	26012.5	26035.2	24804.2	21599.4	24772.5	26925	36726.5	37447.2	23972.5	27006.1	22242.4	24007.6	27540.5	27321	23462.4	25827.7	27514.9
0.00050805	22151.6	18272	21404.2	19996.3	18041.3	21643.1	16784.4	17839	19518.2	19592.3	18348.1	17605.5	18218	18218.7	21288.9	26225.2	19747.1	20502.5	19203.6	19489.8	20732.8	22924.8	21624.8	21844.6	23390.9	24309.6	25513.4	26461.2	21978.7	21803.7	22051.3	21535.1	24076.8	23549.8	22205.9	21196.1	26176.8	22433.1	26056.9	26416.9	23904.5	23849.8	21867.7	28579.2	33092.1	22818.7	22851.7	23203	23312.1
0.00016935	15338	14923	19078.4	18745.6	22934.9	17390.8	17245.4	19255.6	18534.1	18746.3	18015.8	22107.9	15956.2	18459	19642.3	20462.1	18782.2	22918.8	17264.2	17763.6	20049.7	19324.3	19828.7	21587.6	20675.9	23529.1	37561.4	24377.6	20403.1	24804.9	20043.8	20492.3	23549.9	25962.6	21042.5	20040.6	22479.2	22873.7	24718.8	24021.5	21352.8	22618	21844.5	21768.9	34741.4	35780.3	21546.8	30784.3	20375.5
Values for NIV M segment by indicated mAbs (CCHFV-#)	CCHF-65						CCHF-82						CCHF-23						CCHF-79						CCHF-117						CCHF-59						CCHF-2						CCHF-137						CCHF-61
Concentration (µg/mL)
3.33333	359032	358984	387239	339662	230429	237284	21266.8	23603.1	29081	27647.3	23658.1	23138.2	283528	236538	191052	277503	186140	190060	405846	412976	394043	400538	290896	269270	538652	761415	521034	482154	398139	333415	439698	433001	517870	405124	274606	264871	475057	392507	419137	422522	372098	316445	451946	401743	397187	331580	227495	197967	570703
1.11111	354100	361999	319344	399575	280766	327262	20425.9	20376.6	26260.4	28927.9	29898.1	23598.3	310909	312527	306161	339002	325830	346447	452203	510700	553473	578603	481667	467693	472909	531306	524160	550958	373218	378059	392022	407901	488597	440081	370694	337412	521445	521912	596242	546339	574025	470834	414036	447466	405638	489570	348216	396622	618756
0.37037	243496	219388	222064	224400	213144	198914	20477.9	19888.2	26333	27091.5	24327.9	24052.8	278947	294619	321756	320218	368516	333119	376215	331029	327163	333089	377443	346984	340631	315668	273964	355755	321024	314003	260636	253543	286552	268389	239643	249320	441731	435541	461088	426418	358048	390535	248796	276817	322901	345059	258780	278233	396014
0.123457	110673	103969	114558	114416	84460.2	109497	19303.6	19963.9	25837.7	25650.4	25940.9	23266.5	233192	222848	224559	223076	223614	245976	225967	229890	273564	222630	242970	262093	198647	173044	159558	165316	170930	154943	120574	150104	146419	139021	157047	145053	273624	279816	291857	196170	256688	237443	158624	170360	175067	189744	134880	148420	217405
0.0411523	65638.2	60609.7	73033.2	73570.6	44482.4	57185.1	19661.7	19846.3	26280.6	25133.4	27699.8	24089.1	140137	126119	121920	131190	150882	143845	122524	148709	121680	103882	137924	150674	104924	97511.6	79210.2	104376	88664.2	84223.2	75710	77108.4	92232.7	87224.9	75165.2	67097.1	135792	131508	139761	134717	141420	146122	69710.7	72627	84609.7	104737	76592.5	95230.9	124605
0.0137174	37582	38599.6	41581.4	44307.3	34679.8	42246.2	19704.3	20485.9	24658.4	24429.9	25876	23883.4	73919.2	77444.9	69692.3	79974.7	79667.3	79230.1	73113.5	69674.2	80404.2	77358.7	70086	77251.3	57241	54022.7	60436.9	59266.9	51037.4	52971.2	40999.3	44825.1	52882	51502.8	51390.9	44202.4	75831.9	76800.8	92871.2	89021.2	76118.7	80318.1	33709.3	45768.5	59026.7	50028.2	47746.7	62869.8	66879.1
0.00457247	27659.5	28679.8	30966.1	32051.9	28046.3	29990.4	20763.8	19377.5	23983.9	23881.9	25085.1	23648.7	40176.3	46253.1	39890.7	44457.8	47303.6	51069.9	39638.7	45076.2	49155.7	44222.8	45639.8	46453.5	36082.7	34277.1	39527.4	38595.1	47057.8	38847.3	30719.2	32751.9	40423.3	39898.2	39519.7	34252.7	46563.1	52163.6	53954.3	52382.4	44502.8	44768.8	31425.3	34584.1	40888.9	44662.4	37180.4	40330.7	41626.5
0.00152416	23645.1	22769.2	27539.9	26940.6	25696.3	27893.5	20023.1	19304.2	23885	22665.3	24456.5	24802.3	32281.3	33238.8	26181.8	37769.1	35563	36382.1	30233.8	31612.1	47868.2	35452.4	36254.5	34646	28942.3	29865.8	32917.4	34712.6	33161.6	31787.4	24957.4	28115.7	32775.3	32984.7	32920.7	30672.7	57431.9	36412.4	39100.3	41960.8	34421.8	36679.8	26070.8	28281.1	34003.9	36936.3	30877.8	31102.7	32055.4
0.00050805	22586.2	22580.4	26746.6	29730.8	26158.2	26579.8	23994.2	21853.9	24503.6	24120.5	25881.7	25305.7	28142.1	25703.2	26806.6	27964.4	30893.6	35230.5	25880.2	26323	29728.2	27656.3	32697.9	28642	27021.5	24545.3	32711.6	33912.6	32062.6	32351.7	30107.1	24223.2	33203.2	36460.7	32727.2	31824.3	30951.5	27529.1	35494.5	38306.6	32896.3	38090.6	24383.4	24622	34277.1	31513.3	29772.8	30565.8	38969.8
0.00016935	20952.3	20398.7	25303.1	32495.1	24213.5	25610.2	21552.3	21461.3	31331.4	22372.7	24950.4	24246.9	22254	23527.2	24859.7	26188.4	27090.1	29075.6	25329.2	25057.7	25502.4	24050.3	28472.9	30127.6	22905.6	23544.8	32296.5	30468.6	32493.2	31600.1	22256.5	22022.8	30550.9	31679.7	33913.2	30056	24283.9	30570.8	31859.5	32395	31230.4	32414.6	22232.8	22833.6	31004	34207.7	31224.7	29635.7	26391
Values for HOTI M segment by indicated mAbs (CCHFV-#)	CCHF-65						CCHF-82						CCHF-23						CCHF-79						CCHF-117						CCHF-59						CCHF-2						CCHF-137						CCHF-61
Concentration (µg/mL)
3.33333	189755	185320	172532	253107	129846	150507	642552	697463	816069	881565	602030	580048	193677	187146	234828	195773	167587	167922	349295	324806	412442	396740	296542	299643	443944	483932	444862	489095	266850	235636	400832	440770	519287	537962	291443	223251	829531	708515	747735	754667	426784	343114	419001	465319	488681	413843	205934	222623	31023.6
1.11111	167362	141394	146594	184533	153575	141409	508797	491627	640476	688869	523262	506065	257799	271609	298012	272241	269945	285295	415974	412138	416191	456508	444088	476688	366931	349143	378729	349786	296370	160360	361579	402623	386828	483043	263592	262678	672372	759067	892567	903660	508378	523373	344963	400301	442566	405932	285391	274214	29038.4
0.37037	98416.2	91113.3	94470.4	107062	89756.2	104415	169778	268442	269863	294926	339263	299466	222732	244186	249749	240218	223766	262113	289629	343926	378222	406710	312204	338444	247175	209376	188685	186955	184719	158273	211476	216484	244815	277205	196238	160399	507901	392870	577335	628698	298958	388108	219019	228065	167213	210913	182158	147005	23051.3
0.123457	51261.5	41789.3	47637.5	52908.1	47786	50213	86054.9	94916.7	105777	140427	132745	129711	120924	138207	141231	131646	153031	167949	150169	203693	187808	190785	172754	216266	125655	108840	94966.7	94863.9	94761.7	90186.6	130606	95221.5	117248	132191	99175.4	108678	243438	229871	213344	296841	232049	255284	102966	104864	100392	122713	103687	125292	28339.2
0.0411523	29547.7	27791.1	31037.9	30131.2	33031.6	30010.9	37870	51967.6	56671.7	74978	53602.6	53740.9	77950.8	63387.2	73459.1	75322.8	80143.3	89932.7	76810.2	88674.9	77052.8	106184	105443	108764	61572.7	59104.4	55002.9	45063	52551.4	47466.9	61137.3	55611	59575.3	59562.1	62423.1	63024.6	142109	140468	143891	146026	120576	139630	54868.4	64809.9	67261.5	67563.7	58185.4	70610.1	21721.5
0.0137174	21900.6	19952.5	23772.2	24331.5	25719	25689.9	25732.4	25365.2	32378	35417.4	31404.7	32987.9	36455.7	38136.6	46501.8	40880.8	46232.5	44552.9	39647.6	51848.4	49464.3	58177.7	53843	63975.3	36451.9	32631.3	35417.2	31409.8	36788.1	34510.8	35496	38106.1	35054	40584.4	39094.6	39550.7	65298.3	66945.6	75647.7	68553.3	70363.1	59918.5	40030.8	38717.8	34651.5	47040.6	41948.5	54356.9	20694.8
0.00457247	22010.2	22144.5	21909.9	20145.6	26372.3	23011.7	19901.3	21177.3	30927.8	21727.7	24947.8	28536.7	27846.5	31518.6	26650.3	27707	31604.8	31179.9	27779.7	29312.8	30593.4	33851.2	33451.3	37204.8	26650.4	27204.9	28108.9	29588.4	27354.9	28020.9	25933.2	26438.6	28878.2	28061.4	27779.4	30035.9	42250.1	40040.4	49615.9	46474	40721.9	41395.4	32851.5	26866	29908.7	31661.3	29434.1	37551.6	22534.3
0.00152416	16997.6	17874.8	18711.4	18631.9	21862.1	25259.9	22470.1	19068.3	19252.4	21581.9	24084.3	24193.5	28097.1	22675.4	25350	23084.7	26042.9	27831	23349.1	25869.1	24349	24110.5	27802.6	29381.2	23136.5	20862.7	23611.2	25406.3	29409.7	29699.5	22423.3	21677.6	24492.1	24287.8	26424.1	27614.4	32430.1	28858.9	28088.4	28352.1	32941	33204.4	21960.1	23774.1	23754.7	38801.7	27199.3	27653.5	23115.5
0.00050805	18290.2	17707.7	18393.5	20591.7	20804.7	25984.1	18862.2	19224.4	19864.2	20695.1	22525.8	21741.3	19038.6	20868.8	19954.1	20994.6	25002.2	23946.6	21210.7	20560.4	21381.9	23156.6	25652.2	25836.3	22678.6	20321.5	23522.3	24255.9	25040.9	24387.4	20305.2	19687.4	24008.2	24074.4	25015.8	25079.5	21181.2	24483.9	26566.2	25712.8	27725.3	28366.2	21129.1	21217	24670.2	24975.6	25374.2	25647.8	22754.3
0.00016935	17411.6	16784.5	17231.7	17241.5	21825.9	21612.9	17862.7	17216	17502.6	18703.8	23169.5	22399.7	19160	20650.5	18211.5	19273.7	23295.8	23800.1	18860.6	25467.6	18959.5	19731.8	24807.5	23730	19244.5	20424.1	24857.7	22790.4	28542.1	23989.5	20032.5	19432.7	22203.4	22636	24613.2	25274.5	20881.5	26922.2	23907.3	27760.8	33629.2	33952.9	20910.2	19994.8	22741.9	24328.7	26803.4	27663.7	23250.4
Values for Ard M segment by indicated mAbs (CCHFV-#)	CCHF-65						CCHF-82						CCHF-23						CCHF-79						CCHF-117						CCHF-59						CCHF-2						CCHF-137						CCHF-61
Concentration (µg/mL)
3.33333	195225	207032	248347	310559	245190	262166	380432	409194	523379	378335	460680	396364	101333	138218	148160	139543	176031	174209	224784	219834	237263	354116	287051	239375	296656	277445	372874	375226	292858	271230	189430	163939	201321	201187	167954	195644	199781	195461	221416	233905	205308	220995	186719	239933	216603	238121	233172	214696	36112.4
1.11111	202296	233012	259514	285942	267345	291771	420965	434504	434742	491023	460399	450187	161630	170644	172543	181411	233297	245219	245609	246356	317211	254039	388899	356929	276591	279841	292388	286663	330983	272159	170586	150810	208848	191980	219365	227943	221368	242330	260745	251896	275804	290386	215017	240739	219819	236815	243895	262859	34681.4
0.37037	138629	100631	150160	158417	198042	164269	192067	201814	286988	341956	295706	357299	145774	143284	160887	161437	209053	215760	215397	214119	200923	191398	262541	270976	159624	184853	120979	175878	177994	174436	101529	105076	130284	131923	138399	131047	219893	207764	191784	181198	225091	232582	151270	171520	141925	171826	163927	175994	28384.6
0.123457	79476.4	78974	69078.4	84343.9	90355.2	98669.3	102051	123763	106664	139534	175686	178570	95213.2	119622	123990	100665	142385	156335	150554	131238	150035	145085	160602	169183	107547	88945.4	71142.7	91664	108920	108954	56685.3	67851.3	77380.4	58385.4	86532.2	85083.1	131126	116912	134191	108595	135038	139107	89793.3	101675	89684.5	88631.5	97434.4	125556	23274.6
0.0411523	37232.3	48165.9	50023.9	5067+B114:G1213.1726	61497.8	52647.2	47764.4	58424.3	58643.6	60051.3	72136.8	82545.7	65422	59233.8	59296.6	61832	85193	81387.2	58410.3	61534.5	74793.6	68157.4	65146.6	92583.1	53472.3	47624.2	52156	56129.6	62334.1	60594.4	35203.5	32844.9	47071.4	48010.7	48359.9	46021.8	67787.9	60067.3	69857	58077.4	77704.5	74531.7	49451.6	46780.8	50625.9	50712.9	49952	56084.6	23404.1
0.0137174	26250.7	25733.5	30771.6	34015.4	38258.5	36770.1	42171	39593.2	31776.8	39175.2	45723.2	43165.4	41178	34792.3	44575	44438	46028.5	48471.6	31326.1	42950.3	36441.9	35599.7	49507.3	54237.8	31040.2	32275.4	31945.4	32573.1	37348.2	38080.1	25541	27993.8	30528.2	30560	32193.3	29931.3	37342.5	43793.6	46912.3	48244.5	44983.6	45724.3	29037.8	33869.1	35432.4	33224.7	41386.6	35406.9	25243.1
0.00457247	24604.4	21612.6	22881.5	26653	29149	32888.3	23288.3	22762.4	28240.4	29407	32102	36151.2	24211.1	27364.5	29188	27032.8	32086.5	30826.3	23545.2	28306.9	28152.9	27318.9	31927.6	32751.1	23812.1	25705.2	29099.4	25760.7	29927.4	29153.5	20741.8	21444.1	27731.4	26783.5	36656.5	26816.9	26631.9	29156.7	30630	35079.5	33160.4	32306.3	23912.5	31980.4	29816.2	29725.6	27938.7	28088.5	23049.6
0.00152416	20222.3	19656	21833.9	22856.6	24678.4	28707.9	23533.5	21431.8	23127.2	21930.1	27561.1	27813	22288.9	19844.8	22459	23182.7	28358.9	28610.9	19688	21514.5	31652.1	27771.3	27987.3	35933.1	21330.5	22321.9	26671.5	29671.2	28366.9	24481.3	20038.7	19907.8	25761.3	21058.7	23889.7	23450.1	21455.9	24827	29422.5	25987.4	26825.5	28242.1	19697.8	21638.3	24792.8	26996.8	31670.9	26038.7	22321.9
0.00050805	18578.5	18612.8	20857.2	22425.1	26814.1	26108.3	19486.1	19114.7	21075.5	21049.2	27005.2	27508.7	27735.3	20587.7	21076.3	21304.7	27198.6	26499.3	21808.7	20091.4	21764.7	22206	33152.4	26931.4	21198.2	21368.7	25826.6	25794.2	24224	23899.6	21902.1	20669.1	29074.9	30462.6	25486.2	25204.9	22831.5	20726.2	25169.4	24731.8	25234.9	26158.7	20998.3	20054	25144.4	23967.1	24493.3	23539.3	33157.6
0.00016935	17695.6	18422.7	18603.5	20808.8	25028.5	25058.5	19838.3	19316.6	20137.5	20600.9	24970.7	31827.2	19220.1	20075.9	19788.2	19285.4	35793.3	28560.3	20482.5	19149.5	34000.4	22019.5	24874.6	24593.4	20842	20875.9	23318.1	24629.9	22831.4	23179.1	19775.8	19677.9	22177.6	22721.1	23190.7	23541.5	20002.4	19955.8	24700	24050.7	24070.1	25323.8	20711.8	19871.4	33108.5	23182.2	31419.4	24420	23733.3
Values for Bagh M segment by indicated mAbs (CCHFV-#)	CCHF-65						CCHF-82						CCHF-23						CCHF-79						CCHF-117						CCHF-59						CCHF-2						CCHF-137						CCHF-61
Concentration (µg/mL)
3.33333	130741	108264	130724	129105	114664	121597	19798.7	30977.6	22389.9	21055.6	25955.7	22864.8	82590.7	89728.9	107587	115290	89546.5	98976.4	174610	134109	170142	162837	132077	140416	159173	175831	157304	177307	124992	176864	136068	101133	160428	143871	143641	159198	155007	165007	192768	202890	188376	173298	129206	123913	189434	179848	188423	156770	147248
1.11111	114896	108150	117859	124253	134772	138202	19560.4	20360.7	23124.8	20996.8	23177.2	23549.4	129978	127571	178517	140074	142433	143539	175816	177242	180799	203337	207855	217688	145960	150383	186859	159586	162772	174582	130326	117573	157853	168036	170319	181536	218201	205303	264418	219833	252131	259338	133955	161575	185755	192863	194219	188971	205617
0.37037	79191.8	76855.5	99745.1	92757.1	120773	103212	21235.9	21742	20015	19564.8	23674	23219.1	124728	118484	143639	148258	133823	151190	149575	153961	158808	167678	173419	208365	100485	92034.1	111580	109815	108713	113021	68221.4	65150.9	100553	95440.5	117918	110571	150518	163246	170259	184400	193096	213460	84504.8	91570.1	114653	124316	126622	129064	153002
0.123457	46493.6	48063.4	59220.2	59967.2	68888	68762.6	19590.5	20027.4	23520.7	20724.7	23024.6	24837.1	86131.7	98186.8	104851	107012	103913	123632	95736.9	98319.6	105562	107196	123476	121689	63590.3	56563.4	71557.5	64407.7	71062.9	64419.4	49574.7	47875.9	66904.9	68155.3	66233	75630.3	103872	108759	112710	127773	132584	134954	52285.7	65928.7	64008.5	82402.3	80499.2	94250.7	110197
0.0411523	39164.1	30293.1	36743.5	37203.3	42187.7	44571.7	19758.9	19837.7	19897.7	23997.5	24376	25168.1	64690.8	57863	63806.6	54248	81590.5	80199.1	59304.9	60377.1	52628	57834.5	91524.5	68809.7	42974.2	36332	44221.6	38701.1	53316.1	45633.2	33934.6	32766.2	43030.6	45316.8	47057.4	49609.4	68211.5	66091.3	72105.1	74361.9	80623.1	88487.1	30517.1	35800.1	44025	49775.3	49136	51662.9	52110.6
0.0137174	27068.5	24629.3	26269.4	25850.9	34104.5	34221	20321.3	19813	19628	24075.9	23958.7	24932.2	36547.8	36862.5	44405.7	49345.7	51859.8	48060	35022.7	29667.6	40002.5	40208.2	47986.9	41588	29423	27497.8	34947	32809.7	32170.6	31731.6	29829.9	26327.6	31410.7	30310.6	32382.6	35367.6	38697.6	45793.7	45876.5	49058.7	50732.8	43455.3	33686.1	33837.4	31539.4	32616	34929.5	36916.1	39026.9
0.00457247	25571.1	24534.8	26469.9	24577.7	29244.7	28858.3	20968.4	19593.3	21362.1	25530.1	24937.4	24952.1	35953.2	26386.7	39033	32588.1	37346.1	38834.7	31192.2	27837.4	33116.7	33674	39213.4	34614.7	24107.3	23472.4	26566	26445.1	30237.9	28124.4	23740.6	23819.5	29216.1	29902.1	28193.3	27310.6	28708	32660.4	31847.3	32941	34662.2	38388.3	29841.8	29073.5	26153.5	29734.5	33617.5	34110.1	33621.8
0.00152416	20588.4	24121.3	20748.2	21165.8	26218.8	28903.2	20736.4	19255.6	21027.4	20051.3	29635.7	24580	25794.2	23905.6	30438	27066.7	31239.5	31294.3	23402	23654.1	25583.5	25784.4	30440.6	33386.7	21113.7	21815.7	24459.3	28727.7	33060.7	26013.2	21959.4	21160.4	23170.5	23206.8	26620.3	29157	38762.6	24551.9	26089.9	25000.2	29851.9	30784.4	22937.1	22182.8	22992.8	24616.3	31622.6	28450.4	31176
0.00050805	21522.5	20638.7	22121.3	21641.4	26131.1	31643.1	20521.1	23547.2	21200.3	20858.1	27083	28963.2	23173.8	23354.9	22940.6	24071.6	34691.2	29448.7	22887.4	22143.6	22737	22848.3	27808.4	26915.6	22653.6	22437.7	23657.7	23280.4	26807.7	30661.9	21639.6	23240.4	23841.7	23511	25433.2	26380	22305.3	23805.4	25248.4	25408.5	27851.4	28221.8	23121.1	22600.4	26267.2	28033	26588.4	28065.8	29156.7
0.00016935	21549.6	21613.7	20555.4	20614.6	30583.9	24771.1	20649.3	20025.5	20819.6	20005.7	25108.3	26593.5	21923.2	21759.6	23639.5	27997.9	38537.6	27689.2	22799.1	30369.1	28335.3	22237.3	26010.2	26703.6	21136.3	21488.5	25927.3	23745.4	26680.7	28846.4	24726.4	20935.4	28204.1	28000.3	25213	24858.5	29669.5	21700.5	23876.9	23242.7	31661.6	25962	21323.9	28710.5	22463.9	22363.5	26481.1	25093.5	29611.8
Values for LASVII GPC by indicated mAbs (CCHFV-#)	CCHF-65						CCHF-82						CCHF-23						CCHF-79						CCHF-117						CCHF-59						CCHF-2						CCHF-137						CCHF-61
Concentration (µg/mL)
3.33333	36810.2	36250.4	39803.8	61346.1	33042.7	30705.8	21739.3	23235.2	23562.6	24449.7	25368	37207.2	23207.3	21977.7	23627.2	24674.8	25681.1	37106.2	24553.3	24687	26821.3	42430.5	26918.8	38141.2	25915.9	25369.7	32358.4	22309.4	28084.9	28380.8	25526.8	25510.2	21720.3	22975.3	30404.4	44428.4	25602.6	40540.4	24456	24608.5	31388.6	30707.3	25339.6	25011.9	23389.9	27860.3	48370.5	38963.3	30389.2
1.11111	30190.3	29284.4	40819.9	33384.3	29247.6	29177.5	21323.2	21930.4	23052.3	23291.2	47253.2	25142.7	23072.4	21783.6	58908.6	23926.1	26890.2	25881.6	22490.9	23399.5	35932.4	26262.6	27158.4	27409.6	27781.2	23722.1	23137.2	24866.2	30273.4	27600.1	35238.2	24893.8	30685.8	26321.3	26918.5	34084	27344.3	25373.7	22321	30802	28854	29291.9	25178.9	36266.2	22478.6	22682.2	29558.3	29308.8	30184.8
0.37037	25350.6	36418.4	27386.2	35994.9	28681	24509.9	22163	22504	24378.1	25598.7	27849.5	26403.7	22301.9	20842	24788.4	23353.7	25459.9	30560.4	20864.5	22187.5	23314.9	24780.3	27059.7	27620.6	23494.2	34777.8	20163.5	22464.3	37703.1	30534.6	26098	24596.6	21383	23213.6	27315.1	28335	23874.6	23183.9	21949	33081.9	27387.2	27881.5	22525.9	22035.5	21664.7	21900.2	43103.4	40360.1	31282.1
0.123457	23453.2	24603.3	23715.1	24611.3	25777.1	25783.7	22722.6	22411	23132.2	23057.2	25545.8	26709.6	22040.6	21655.9	22994.5	22333.4	26067.3	25155.5	21000.3	22289	23383.6	23447.4	27557.8	26623.2	24148.2	23314.3	25108.9	22222.3	27688.9	27451.2	23746.3	24358.2	21859.9	21614.7	36307.1	27572.9	23179.3	22041.7	21662.3	21129.9	27030	28273.3	26826.5	34585.3	22961.5	21704.2	28083.7	29143	26852.6
0.0411523	23155.3	22525.6	23689.6	22958.1	25265.1	26886.2	21371.2	22592.1	27485.7	23706	25927.8	25647.7	23402.7	28012.6	23440.2	23252.5	26026.9	25853.1	25554.8	23064.1	23973.2	40443.2	28974	27549	24388.9	26755.6	22162.9	32706.4	27753.3	27991.8	24634.5	24337.4	23532	21553.7	27825.2	28438.8	23325.9	21436.1	21582.6	23952.8	28062.2	27743.1	22141.7	23045.5	22113.6	21478.9	28925	29176.2	38748.8
0.0137174	22880	22205.4	24116.4	24591	37211.7	26066.3	27962.2	24071.5	22420.8	22887.5	25489	37079.8	23097.5	22385.5	38794.5	22629.8	28662.9	27756.9	21992.7	20835.2	23540.2	23872.1	27533.3	28537.8	23822	23692.8	21220.4	21809.2	30748.7	29298.4	24391.8	23007.6	22085.9	22338.4	27430.4	27322.4	22507.9	22850.9	21688.2	23308.9	28613.3	30350.3	23118.2	21619.1	23841	23909.5	28694	28590.2	28386.8
0.00457247	21625.1	21597.2	23581.2	22006.3	25893.9	25632.5	22119.9	23445.3	24866.3	47936.2	26854.5	26554.8	22687.7	23181.8	22986.1	23061	40499.8	27370.2	28391.2	21395	23012.9	24841.9	27034.9	28698.8	24834.4	22654.2	21398.7	22028.7	29155.1	26236	25490.5	24924.4	23857.1	25462.5	28038	27691.7	22629.7	23506.1	22350.7	21261.8	45099.3	29002.7	22188.2	22762.6	24946.8	26236.4	27408.9	29197.3	29809.7
0.00152416	21596	23403.9	23596.1	24941	28802.8	25537.9	21567.3	21747.2	23516.8	22479.5	26864.7	25419.9	23258.8	22603.1	24201.5	22662.9	26988.8	33050.7	22281.2	24299.9	23370.4	23711.6	29163.7	40398	47758.1	24053.4	23299.9	20680.3	28427.7	26821.5	24535.4	23880.8	21829.2	21423.1	27029	27201.4	24540.3	23966.7	40188	24641.7	42134.7	27704.3	28111.8	22328.7	24601.5	22664.5	27272.5	28121.3	28861.9
0.00050805	24692.8	24798.2	25082.9	24299.5	29514.2	26867.2	31156.1	22726.7	24789.4	28204.2	27391.1	28349.2	23781.2	22651.3	24154.9	23857.8	45792.9	28617	22671	20583.1	24027.5	23469.7	29505.7	29611.2	25422.9	27291.9	23154.3	23445.6	57616.5	29463.9	25120.7	25033.6	22620.4	32106.8	28444.2	29097.3	25703.6	27957.6	22260.2	21872.8	28423	28516.8	23217.7	22645.4	23697.1	21912.8	29649.5	28351.5	31474.8
0.00016935	22319.2	21333.4	22685.9	23028.5	28251.1	27729.3	20813.1	21775.8	25232.5	23767.3	32204.3	28867.6	23369	22370.9	24484	23088.6	27131.3	29467.5	21720.3	22541.2	28621.1	23886.5	31555.7	30891	23120.9	24959.7	21581.7	19878.4	30828.3	27785.4	23568.8	24255.5	21154.5	22421	27103.8	27509.4	24147.9	22378.3	24907.6	26847	27493	29029	23559.5	21415.4	23283.3	0	27891	28982.2	29612.5
[truncated: 23 more columns]

## Sheet: Fig. 3B
	Data represents raw data with nanoluciferase background subtracted that was then normalized to no antibody control
	Values for Sudan GPC VLP by indicated mAbs (CCHF-#)
	Concentration (µg/mL)	CCHF-65									CCHF-82									CCHF-23									CCHF-79									CCHF-117									CCHF-59
	50	12.1203	2.57135	11.9909	9.61279						63.344	139.1	83.056	122.094	106.653	117.013				7.26961	17.5042	14.091	13.1645	19.2128	1.66558				17.7582	17.1994	7.14203	3.71386	17.0233	12.4879				14.7614	7.72674	11.9909	3.49766	4.66736	9.07508				1.09838	33.91	5.69046
	25	14.6852	26.342	1.6446	14.5852						178.744	155.912	156.098	149.21	147.766	152.706				16.7931	7.67595	13.5351	6.67876	11.0491	9.14114				9.78382	0.793626	5.9993	6.12284	2.66649	5.01238				8.84416	19.1295	12.5468	18.7855	4.16073	11.4056				30.4054	42.6971	50.1641
	12.5	23.8786	41.1479	12.4233	61.1281						141.995	219.428	157.673	184.666	122.865	128.97				14.99	25.6563	19.6502	18.9399	7.10804	27.2827				9.40288	20.374	10.2922	15.7897	6.98293	11.3619				5.31412	19.7645	15.975	4.76393	5.62997	8.74577				24.8691	11.6377	21.9357
	6.25	24.4119	13.3393	9.36571	10.9717						162.109	172.242	236.366	194.487	141.636	94.7722				6.55852	14.0757	25.58	34.1968	15.2717	21.934				9.8854	22.5834	31.0775	8.50095	15.4594	3.98019				16.3614	17.428	26.5066	30.2745	8.1378	4.74336				29.8975	21.085	1.45929
	3.125	7.75213	35.256	17.1177	30.5525						192.661	177.321	180.929	188.65	114.48	44.1088				19.3835	18.8248	11.3732	18.7855	26.0315	15.1466				27.4848	12.1203	10.3849	8.13033	14.1144	17.3674				21.339	7.06644	19.1561	12.9792	6.16193	28.4792				36.1195	12.9329	42.7518
	1.5625	26.2912	38.8369	17.6427	17.581						212.19	218.184	215.952	251.531	135.455	152.706				10.3679	24.0564	15.3573	13.3189	17.7115	11.2681				9.50446	20.2978	21.2562	19.6194	19.3379	4.88727				23.5993	14.3551	35.1233	15.2955	16.6239	46.4393				32.7672	20.7803	88.1211
	0.78125	26.7484	18.1137	43.6474	48.311						289.064	285.432	219.936	295.943	152.275	164.029				19.1295	15.5741	14.9249	10.5702	43.3911	10.924				18.3423	14.4821	25.3639	29.9965	11.5183	3.3859				28.4499	23.8532	21.9048	47.5698	13.0015	22.3742				36.9576	26.6976	60.9119
	0.390625	63.4202	38.9892	78.516	69.683						224.253	225.675	255.824	204.71	183.18	180.241				22.1009	27.2817	20.6694	12.3306	24.2174	44.6735				16.0058	17.7074	19.99	12.5159	26.5946	32.819				25.6817	37.7702	40.6208	19.9282	59.1052	26.1233				57.0458	44.1446	42.7827
	0.195313	61.9472	97.4255	77.8674	60.4486						306.308	187.023	285.689	217.033	193.515	158.507				24.158	21.6691	26.2286	15.9132	16.5229	24.6553				30.5832	27.1039	9.39659	45.099	20.2763	32.1309				62.5059	50.0365	78.8557	48.0639	26.8073	67.9206				53.5919	51.4841	62.4561
	0.097656	75.3817	58.8997	67.3976	58.7191						290.892	299.502	291.557	340.54	226.294	270.245				9.04733	53.2872	28.267	13.288	46.9256	16.7418				7.21882	22.0755	26.4757	27.8964	23.9046	25.5936				49.0207	37.3639	66.3784	72.5862	50.847	53.7602				60.652	71.6485	81.9442
	0.048828	48.5381	88.4099	78.9793	66.1931						332.415	267.046	239.702	228.46	300.339	233.463				13.7964	9.52986	8.5936	53.3761	16.8669	23.1226				20.8311	51.0777	35.9572	45.902	40.795	22.4971				95.3176	53.4396	77.6204	77.6821	65.2608	57.7373				80.1816	123.329	85.8356
	0.024414																																					67.8137	59.433	79.1646	41.084	72.4803	63.1329				67.9153	69.6676	98.4365
	Values for NIV GPC VLP by indicated mAbs (CCHF-#)
	Concentration (µg/mL)	CCHF-65									CCHF-82									CCHF-23									CCHF-79									CCHF-117									CCHF-59
	50			16.1574	16.1574	2.8878	16.2721				72.1365	74.3079	60.4172	77.6637	103.095	106.558				7.03632	7.86351	12.8354	12.4176	9.17258	10.8311				29.1431	15.1221	12.2784	5.81346	10.9184	6.32115				1.30971	6.49415	8.35965	10.2295	16.4757	19.8218				20.5973	17.8601	18.9621
	25			13.4719	54.1313	11.4712	7.4559				72.9637	100.613	75.2965	73.1681	77.8105	115.636				6.89156	7.40856	9.79188	7.50429	3.55701	21.1311				5.71281	2.13519	13.3924	8.91663	42.5459	21.9749				18.3858	5.15272	2.59094	5.17692	22.3822	9.40535				32.9965	47.7522	27.3168
	12.5			15.7396	26.0039	35.2719	12.2568				89.156	106.093	101.315	102.23	104.084	102.193				7.84283	14.7913	10.0704	18.803	8.85252	3.6152				11.255	17.3762	30.4995	26.362	23.9535	6.64121				9.61207	2.43361	17.0127	16.4557	6.08838	19.9091				19.274	24.9116	23.4776
	6.25			29.0275	54.927	28.6379	24.8554				91.2653	112.772	94.3929	108.437	106.965	89.9727				22.5049	33.6099	22.682	9.15533	14.9918	32.9442				22.5049	31.7901	11.1445	41.9375	19.88	28.9871				4.42763	5.98659	7.34515	7.56396	67.9469	16.6794				14.4702	20.561	15.4213
	3.125			37.8795	19.0218	15.9229	21.393				81.7526	84.1308	114.245	79.5932	153.024	111.504				16.2802	5.42329	19.3003	7.18602	8.93981	13.7989				9.43518	7.38788	27.2571	22.4631	6.43753	10.5692				9.61207	28.2652	21.6674	16.8138	34.3408	27.6778				20.7061	30.078	26.4415
	1.5625			44.4638	28.9877	36.5521	37.7159				100.509	114.551	88.485	123.435	128.031	169.231				14.9567	11.5652	21.9658	10.1499	59.1889	28.7543				30.4252	19.1547	46.274	16.8337	97.2759	22.8187				21.2499	34.066	18.246	31.6533	18.6288	50.0236				23.0264	41.1357	15.6799
	0.78125			96.7601	53.4948	38.6761	32.5077				92.837	105.886	107.263	77.5443	111.591	135.392				16.8592	40.8892	10.5876	34.2194	27.4741	19.2399				33.0516	13.1576	17.0724	18.7035	29.6563	28.5797				28.3377	14.7421	23.0798	18.5643	37.2504	51.4785				28.1383	17.8963	62.5656
	0.390625			84.0689	83.5716	37.9196	53.0787				88.7424	96.0631	100.778	127.653	85.1719	150.813				23.0218	24.5315	16.3762	34.0602	17.1158	30.4419				17.4796	25.9791	15.859	19.1213	42.4877	15.8356				30.0054	40.8275	45.7966	27.3566	56.774	47.3759				55.7645	35.8244	30.4598
	0.195313			70.602	97.2972	73.126	62.7096				74.7835	165.671	105.075	123.097	105.277	92.2422				18.2241	29.3706	43.1907	16.2767	20.9565	32.2168				30.5286	31.6453	38.9935	16.595	40.9456	49.0344				33.4315	18.2951	46.3734	27.7345	48.7434	68.8489				42.1146	46.3564	54.1512
	0.097656			90.8521	55.5636	114.413	137.254				107.954	94.5948	117.985	97.9934	97.7414	80.4292				40.0827	11.9788	21.2696	12.9945	36.203	16.0102				20.3955	36.1329	51.804	15.123	40.9747	22.2368				56.4534	51.4683	44.5036	39.8687	71.9622	83.4843				58.1392	47.8791	64.1569
	0.048828			105.811	101.216	69.1107	97.7123				117.798	148.879	88.9624	98.4708	118.458	103.299				33.8994	32.2864	75.8734	30.42	40.0727	16.5048				52.7801	40.579	58.5275	51.1674	61.3421	83.0769				49.8368	56.2358	85.6205	59.8006	84.9391	94.3371				69.777	73.9282	66.723
	0.024414																																					42.4046	79.1852	73.0487	65.7682	120.378	97.1595				44.1448	100.847	70.5025
	Values for VC04 GPC VLP by indicated mAbs (CCHF-#)
	Concentration (µg/mL)	CCHF-65									CCHF-82									CCHF-23									CCHF-79									CCHF-117									CCHF-59
	50	1.3679	1.00514	1.11986	1.11986	1.73214	2.05372				27.9701	116.332	67.4698	116.174	135.567	70.6377				2.51663	1.03537	0.929822	0.739786	0.913576	0.475059				1.63996	6.3558	1.96145	1.22845	0.328887	0.504294				1.51904	1.0656	2.58586	6.57662	0.6797	1.29362				0.219166	0.642382	1.58138
	25	5.26753	1.91203	1.52708	0.95697	1.73214	2.43377				129.058	120.352	106.943	120.219	82.5069	190.674				1.12606	1.79111	3.97041	1.9886	0.708935	1.67367				0.430774	1.03537	1.11986	9.53577	1.49826	1.73214				8.86487	0.974909	3.53604	0.631193	1.08898	1.11822				2.1841	1.85157	0.984118
	12.5	1.03537	1.91203	1.22845	1.90715	1.81984	1.73214				146.501	155.842	106.047	127.603	184.827	99.1997				2.12364	1.70042	1.60852	0.685489	1.99525	1.26439				0.974909	1.3679	2.45011	1.14701	1.41056	1.08898				0.88422	4.30018	2.88449	1.36419	4.12936	1.26439				1.94226	1.12606	2.31438
	6.25	2.00272	2.24456	0.82123	2.85734	1.58597	2.22912				122.831	156.658	99.2331	141.177	101.568	173.718				2.72824	0.823761	5.35496	1.66282	1.67367	1.23515				1.09583	0.88422	1.77141	1.2556	0.533528	0.884341				6.23489	4.63271	17.5173	14.2595	5.0941	2.17066				2.4864	6.77902	0.929822
	3.125	1.76088	1.76088	1.79856	6.08796	1.93678	1.17669				142.843	160.376	156.38	157.656	88.9092	137.029				3.72582	1.39813	1.74426	1.71712	1.14745	1.96602				1.82134	3.0003	1.77141	1.47278	1.5275	0.94281				4.1188	10.5577	2.74874	1.09271	1.55673	13.9521				1.48881	1.85157	1.82571
	1.5625	2.69801	11.5251	25.5803	20.6393	27.283	12.0811				140.787	106.537	174.298	126.354	157.961	106.274				3.12122	2.24456	1.90715	4.16045	0.562763	0.825872				1.60973	14.0644	2.99308	0.794082	2.14142	0.972045				6.1442	11.6762	2.613	10.486	10.2978	21.3192				21.6218	1.48881	15.9427
	0.78125	35.2252	7.41385	7.55396	19.0104	17.2556	35.9949				108.835	183.593	189.772	112.318	112.969	142.817				3.57467	0.974909	3.07452	1.9886	1.32286	1.76137				1.12606	2.4864	0.576897	3.31885	1.03051	1.76137				13.6714	23.8286	9.1014	7.71685	2.63841	13.5721				26.64	48.224	28.1051
	0.390625	30.328	28.0003	22.594	34.2948	56.2543	42.3972				155.509	191.483	162.651	146.254	156.119	156.996				2.90961	6.50695	1.90715	2.23293	1.35209	1.23515				0.91445	2.00272	1.22845	0.875526	1.41056	3.13539				25.068	18.1152	11.1918	15.3455	8.8361	21.29				89.5783	70.0801	51.751
	0.195313	94.5662	77.8491	38.9372	45.7513	87.6229	24.0088				156.054	159.681	137.24	111.314	121.301	137.175				2.54686	2.27479	2.613	2.6673	1.05975	2.02448				2.1841	2.78869	1.14701	3.26456	1.29362	1.08898				12.0088	36.8576	24.3586	36.711	40.7893	46.4316				150.431	90.2434	82.0212
	0.097656	67.178	131.084	120.463	85.1703	71.9825	111.186				178.091	134.681	123.856	152.606	167.433	133.053				2.03295	6.05351	2.04289	1.77141	8.28065	1.20592				18.6291	4.26995	56.4477	2.7216	1.67367	3.83702				42.1478	39.2458	29.0009	38.0141	38.5383	80.9574				113.399	147.892	111.233
	0.048828	95.6242	114.155	116.309	108.762	130.042	94.5222				116.18	147.65	140.417	127.006	109.022	91.0433				23.4356	3.06076	6.00652	6.71237	1.76137	8.04678				15.3643	6.26511	10.4316	19.4448	14.3322	8.573				49.1611	28.1515	65.1622	69.2616	67.188	35.5856				143.75	129.149	99.6674
	0.024414																																					96.5311	99.01	57.3979	106.074	74.8474	75.1983				159.651	111.223	90.8172
	Values for SPU18 GPC VLP by indicated mAbs (CCHF-#)
	Concentration (µg/mL)	CCHF-65									CCHF-82									CCHF-23									CCHF-79									CCHF-117									CCHF-59
	50	1.82673	1.41405	1.95903	1.12662	1.07848	1.59859				148.329	129.637	121.022	141.258	150.688	107.855				1.70536	1.5597	1.7581	0.638657	1.62919	0.43598				1.72963	1.60825	0.66736	0.954397	0.894906	1.41502				0.904263	1.75391	1.18403	1.09791	2.27168	2.36347				0.928539	1.29267	1.35625
	25	1.14702	0.879988	0.466435	1.04051	1.50681	1.84335				129.734	106.454	128.887	92.0024	126.335	115.259				1.17129	1.24412	0.638657	0.839582	1.32324	1.10907				1.04992	1.09847	1.27014	0.782175	1.93514	1.10907				1.82673	0.855712	0.638657	1.7868	2.30228	2.02692				1.60825	0.879988	1.15532
	12.5	0.952814	1.58398	0.89699	10.4553	2.1493	1.29264				153.16	159.181	155.696	84.6256	136.003	186.087				0.54013	0.75861	0.724768	3.07847	1.38443	1.69038				1.58398	0.637233	3.79606	1.29884	2.39406	1.32324				0.928539	1.07419	1.67199	0.925693	2.39406	3.34251				1.4626	0.807161	1.35625
	6.25	2.43362	1.85101	1.47106	1.29884	1.81276	2.33287				144.688	90.8694	151.534	223.551	149.679	102.654				1.00137	1.09847	2.27477	13.4692	1.81276	2.1493				1.68108	1.60825	1.7581	9.93865	1.44562	1.20086				4.15718	1.21985	1.38495	1.38495	2.94478	2.24109				3.08906	2.62783	0.954397
	3.125	1.4626	1.48688	2.01643	1.70069	1.69038	3.67906				135.342	95.9429	144.243	223.494	175.99	238.16				1.70536	1.19557	2.01643	1.15532	2.42466	2.1493				0.467304	1.53543	1.95903	0.983101	1.20086	2.27168				3.30754	2.06949	2.47569	1.04051	1.50681	2.85299				4.52132	10.9543	1.58588
	1.5625	1.87528	2.43362	1.29884	22.9414	2.21049	2.66942				136.119	179.378	135.488	192.351	172.564	198.631				1.34122	1.58398	2.27477	1.24143	2.11871	1.87395				1.38977	2.16659	1.04051	0.437731	1.35383	1.13967				1.34122	1.41405	1.87291	1.81551	4.53572	2.60823				11.8768	33.8947	8.87661
	0.78125	22.6309	3.45319	3.76736	9.62291	7.01392	4.62751				111.868	138.983	114.477	243.242	119.175	193.797				1.65681	1.68108	1.47106	1.29884	3.15894	2.63883				1.80246	1.97239	2.24606	0.839582	2.70002	2.02692				1.48688	9.08512	1.38495	12.6081	5.75952	12.1539				84.8733	51.4459	77.421
	0.390625	25.3254	10.2503	12.809	33.5905	22.495	21.0571				138.425	125.171	175.588	141.401	155.369	112.016				1.43833	1.3655	1.52847	2.87754	2.8224	1.29264				1.99666	1.31695	11.0007	0.782175	2.42466	2.33287				4.47277	4.66697	3.07847	3.79606	17.4163	4.74988				78.4403	77.5664	79.746
	0.195313	12.5565	56.568	31.0933	66.5136	44.0646	36.8441				202.488	145.805	137.526	182.304	129.149	170.392				13.746	3.6474	1.64329	6.92476	1.81276	2.42466				15.0812	1.60825	8.10161	1.87291	10.5323	2.51645				24.1602	29.9135	30.921	23.372	58.2913	18.6094				124.904	69.5069	119.816
	0.097656	69.0457	86.7182	95.5617	77.6793	68.2041	31.337				126.967	134.42	197.058	159.112	191.93	141.204				2.84631	7.72569	2.76273	2.96365	3.49549	3.28132				48.4843	30.0349	1.41366	16.0238	38.2515	58.7196				41.8328	51.3003	7.15439	82.846	42.443	77.5356				86.694	152.845	131.039
	0.048828	80.1153	98.9531	146.339	94.3561	78.484	100.788				112.766	123.787	212.127	129.001	130.373	100.574				26.612	10.6387	10.1109	4.16921	42.7184	9.73688				53.5093	55.1843	85.745	38.5275	31.7041	37.762				96.5984	48.2173	70.4747	46.4497	78.8206	54.1303				86.7911	69.9439	109.167
	0.024414																																					53.655	58.3644	69.8145	82.3006	61.5343	72.4568				78.8044	70.6721	141.746
	Values for Turkey GPC VLP by indicated mAbs (CCHF-#)
	Concentration (µg/mL)	CCHF-65									CCHF-82									CCHF-23									CCHF-79									CCHF-117									CCHF-59
	50	8.20128	1.86252	0.854836	0.559337							92.5808	85.6208	89.1668	68.3392	40.2503				1.5744	1.28627	1.31919	1.27698	15.5145	-0.57101				3.09734	10.5063	2.20569	3.97868	14.2996	0.789697				1.69788	12.482	10.3108	2.37454	5.40639	19.6938				0.915826	0.380737	2.33233
	25	57.3472	16.5569	17.5294	27.5342						116.495	122.175	78.3178	102.844	85.4453	123.788				7.21342	4.20869	3.26104	32.6421	2.83076	7.30166				7.08994	0.751183	0.854836	3.68318	1.42145	0.400923				6.55485	4.74377	28.7162	13.3502	10.752	10.1689				2.19181	21.4139	5.70946
	12.5	11.6999	2.35645	15.0388	4.27418						67.802	122.299	84.9876	102.042	135.354	115.235				13.3875	1.61556	2.62783	2.07905	1.85883	32.4262				1.49208	4.29101	1.9524	4.48525	4.53165	3.07375				16.3099	7.08994	29.7293	10.353	20.4714	7.88483				5.40235	4.0852	22.6373
	6.25	14.1284	46.81	8.70666	43.7022						90.2346	109.21	136.615	116.057	125.926	124.954				1.94484	11.5765	1.19255	5.8361	8.75957	3.60831				12.8936	1.20395	8.24231	8.24231	1.56725	2.83076				24.5832	45.0401	3.64097	6.7226	28.7814	28.3927				15.6514	6.59601	5.96275
	3.125	16.5157	7.62503	27.0276	14.4056						121.311	108.757	144.974	104.364	144.49	130.592				8.2836	5.64931	14.6166	1.9524	1.95602	3.94849				8.53056	2.7269	8.53781	16.0941	16.5836	13.4249				12.3997	9.93003	9.08659	49.19	14.494	27.8581				39.7304	5.9786	24.5792
	1.5625	63.5213	29.399	52.2717	18.5426						132.959	166.464	114.833	105.968	102.26	116.839				1.65672	3.63244	3.68318	11.8727	1.56725	1.85883				14.1696	6.10208	33.9085	0.770408	17.4098	28.1497				27.9584	5.27886	28.083	5.41396	10.1203	27.9067				20.8788	55.2068	32.1777
	0.78125	55.6596	90.6874	30.2359	27.1964						123.534	124.727	103.266	114.411	121.115	119.123				1.32743	2.19181	2.58562	8.74888	2.68497	2.00462				23.8835	19.8498	1.10812	37.6233	10.5091	4.24007				46.1515	37.7135	30.7002	56.7463	44.7212	20.52				68.0901	26.6001	57.8439
	0.390625	53.5604	66.9788	30.5314	156.752						154.98	81.5497	173.468	117.113	173.26	134.382				2.64458	12.9759	9.21323	18.1626	25.2825	5.06621				22.2782	11.7411	31.0379	23.1439	10.8492	34.7588				37.4254	39.3188	37.2856	49.9921	85.2509	60.3207				58.4997	63.8094	65.4847
	0.195313	57.7588	68.4606	119.012	87.2672						199.846	101.142	95.7522	131.761	169.372	168.06				25.0772	30.7162	58.266	1.44583	24.3591	4.77463				38.8249	54.5894	71.6057	63.374	28.1497	81.4603				26.2297	46.81	64.0494	66.9622	58.8142	51.136				94.4742	94.8446	29.8137
	0.097656	77.9687	83.2785	136.827	73.2521						126.868	173.297	189.636	139.106	103.329	214.956				112.173	13.1817	11.4084	3.59876	10.3147	20.3256				20.8788	66.1144	33.5708	42.0136	30.2879	32.0374				40.4301	62.4923	86.4229	65.0203	64.5973	92.589				75.6637	83.5254	54.4246
	0.048828	77.1043	86.6536	92.6706	88.3225						119.994	142.756	180.772	148.647	157.66	166.407				27.5057	8.16011	30.1092	13.0125	29.9964	57.1133				72.9883	85.3365	70.8037	31.7556	73.6848	61.2441				87.518	70.4775	119.434	43.7866	89.3816	119.414				71.63	65.3735	70.4237
	0.024414																																					105.011	102.953	67.6376	98.7072	43.8464	80.1968				108.51	116.413	112.764
	Values for IbAr10200 GPC VLP by indicated mAbs (CCHF-#)
	Concentration (µg/mL)	CCHF-65									CCHF-82									CCHF-23									CCHF-79									CCHF-117									CCHF-59
	50	3.31251	5.74245								127.285	79.3742								5.92584	7.8056								10.3731	5.97169								3.4959	5.14643								3.45005	5.65075
	25	4.18362	7.8973								160.892	139.71								4.59625	2.76234								4.87134	6.56771								3.67929	5.60491								6.38432	3.72514
	12.5	8.30993	6.7511								233.515	116.328								26.1448	7.02619								8.9518	8.21824								11.6568	4.77964								6.7511	3.90853
	6.25	6.01754	5.97169								124.718	67.8205								9.63952	7.07204								6.79695	7.53052								5.65075	5.6966								6.88865	6.65941
	3.125	5.23812	18.3506								178.131	145.945								7.94315	8.58502								7.48467	6.01754								5.65075	5.05473								6.10923	2.80818
	1.5625	6.79695	7.57637								161.121	97.0256								8.30993	8.63087								9.22689	6.29262								5.10058	8.03484								15.5539	18.3048
	0.78125	47.2807	6.8428								172.583	227.004								10.9233	7.02619								7.30128	6.24678								6.88865	6.33847								57.6423	18.4423
	0.390625	23.8065	7.25543								120.362	195.828								10.0063	8.81426								6.98034	7.39297								14.0868	13.2615								44.9424	57.5047
	0.195313	28.2079	36.5981								151.355	164.239								7.20958	8.08069								54.2037	10.5106								21.2849	44.1171								112.568	68.4624
	0.097656	102.573	74.1475								137.601	157.499								9.36443	13.8117								18.4423	8.44748								16.3333	25.5946								55.625	81.2081
	0.048828	74.1475	68.5082								112.843	72.1302								17.0669	20.0928								37.1483	25.3653								52.8282	31.6465								80.6121	124.947
	0.024414																																					38.3403	53.3326								108.442	115.227
	Values for Ard GPC VLP by indicated mAbs (CCHF-#)
	Concentration (µg/mL)	CCHF-65									CCHF-82									CCHF-23									CCHF-79									CCHF-117									CCHF-59
	50	0.329748	2.90492	2.00066	0.810185	2.6107	1.38213				44.5474	61.3174	19.3948	47.9663	187.168	93.7975				-0.10992	0.078511	0.214947	-0.51257	1.51864	0.290078				-0.6752	-0.04711	1.66997	-0.44643	1.92816	1.24563				1.83717	2.84211	2.19907	0.347222	0.767853	0.631345				0.078511	2.65369	1.47156
	25	1.02065	0.769412	4.97685	4.1832	3.77101	2.40594				90.2724	119.793	45.5192	83.7467	176.452	160.481				0.769412	-0.10992	1.14087	2.72817	1.45039	-0.11944				1.89998	-1.24048	0.214947	1.66997	1.58689	-0.39246				0.141321	11.5098	0.14881	-0.5787	0.699599	2.20118				1.27188	0.769412	0.810185
	12.5	1.27188	1.96279	2.52976	1.0086	0.290078	2.6107				64.5835	157.729	108.35	73.0985	76.5976	35.2359				-0.04711	0.643794	3.45569	0.545635	0.153571	0.563092				1.20908	-0.23553	-0.24802	0.082672	1.58689	1.24563				1.27188	0.518175	1.80225	1.40542	2.26943	1.58689				0.643794	0.769412	0.082672
	6.25	0.706603	0.832221	0.810185	1.07473	2.40594	1.79166				96.1137	55.2249	83.0853	146.114	93.4562	138.094				-0.36115	0.89503	2.13294	4.51389	1.79166	1.45039				0.078511	0.329748	1.20701	2.00066	1.79166	2.20118				2.27683	1.20908	1.0086	1.73611	2.40594	1.10912				0.957839	3.90987	0.810185
	3.125	1.3975	35.8169	2.33135	2.13294	1.58689	16.4662				126.513	159.614	67.2123	141.022	110.656	154.338				0.89503	2.84211	2.79431	1.27315	51.5485	2.13292				2.0256	-0.23553	1.14087	0.347222	0.563092	0.90436				2.52807	4.16111	2.66204	3.32341	1.38213	1.85991				3.03054	0.769412	6.49802
	1.5625	18.0419	15.5296	1.93452	22.371	5.81862	78.1674				99.7566	215.325	82.2255	100.48	129.221	288.388				0.957839	1.71155	1.73611	-0.51257	1.17737	1.45039				0.580985	0.329748	0.14881	0.744048	1.38213	0.221824				1.20908	1.96279	0.876323	12.1859	1.85991	2.06467				16.6601	1.3975	21.4451
	0.78125	41.721	53.5291	56.6303	58.5483	25.1344	116.935				80.8511	122.368	105.043	108.284	143.554	104.582				1.08346	1.02065	0.347222	0.810185	1.92816	1.45039				-0.10992	1.08346	2.39749	2.52976	1.38213	1.51864				1.71155	3.53301	0.214947	0.94246	1.17737	1.31388				54.6596	48.3787	62.7811
	0.390625	35.9425	98.7517	98.4292	39.2361	61.0358	84.9245				91.8427	130.721	137.186	126.009	170.719	118.164				0.769412	0.957839	-0.0496	0.016534	2.40594	2.33768				2.15121	-0.23553	1.0086	1.14087	0.358331	4.65831				6.73628	1.52312	7.95304	1.14087	14.4186	24.9296				106.289	58.491	98.1647
	0.195313	92.0939	118.097	124.884	102.993	118.573	221.773				130.973	147.617	67.2784	23.5615	157.273	169.013				1.3975	0.455366	0.744048	1.07473	1.58689	1.10912				16.9114	14.0849	3.38955	0.347222	64.0389	1.65515				5.79414	33.4302	14.9636	0.94246	28.7518	35.1677				54.5968	29.9128	73.4954
	0.097656	147.931	58.5538	99.5536	54.58	121.986	118.028				173.934	144.54	148.363	73.4292	41.1057	142.53				0.957839	17.1626	5.70437	1.80225	3.36149	2.13292				11.5726	14.4618	52.0007	1.47156	47.0438	34.2803				52.901	12.8916	59.2097	33.6806	12.371	54.2786				10.7561	41.1557	68.2705
	0.048828	66.3422	194.598	76.67	91.4186	90.8625	112.977				43.354	132.731	63.9054	107.49	82.8086	108.95				0.580985	2.33964	7.8869	11.5906	1.99642	1.7234				39.6483	49.3209	46.0483	29.0509	124.239	29.8439				57.9257	65.5884	55.7705	41.2202	49.6374	63.3564				88.5766	83.3006	126.075
	0.024414																																					13.2684	45.9292	44.9239	219.792	141.37	118.983				120.421	38.8317	114.17
	Values for OMAN GPC VLP by indicated mAbs (CCHF-#)
	Concentration (µg/mL)	CCHF-65									CCHF-82									CCHF-23									CCHF-79									CCHF-117									CCHF-59
	50	8.06297	3.16572	14.0627	12.2049						85.8592	35.7674	68.9718	176.726						6.94359	20.6559	21.5972	1.78042						1.4167	14.4993	6.83783	29.751						2.81592	0.507215	0.367293	1.4167	1.98684	1.78042				1.55662	247.398	1.48666
	25	6.52383	0.787057	30.2671	17.2623						55.4263	45.4919	118.204	119.03						2.18627	0.087451	87.3436	1.47078						-0.47223	14.7792	5.39285	1.57399						2.11631	0.437254	9.67206	20.9357	3.22539	3.74145				9.74202	4.21513	3.65544
	12.5	0.157411	16.4582	1.16114	6.01213						61.5829	98.5221	89.9239	250.11						16.948	0.507215	8.90208	19.0169						7.22344	-0.26235	481.615	17.0559						5.61434	0.857018	7.993	17.3677	27.5835	44.4072				22.0551	19.8163	4.21513
	6.25	-0.40227	7.36336	2.29648	1.16114						154.631	142.387	122.023	223.997						2.04635	0.926979	7.86995	1.88363						-0.5422	21.4954	18.6041	19.1201						4.42501	19.7464	2.46611	1.76651	3.84466	48.9485				5.82422	18.627	34.7879
	3.125	15.129	17.4377	96.6327	54.4188						83.4106	114.613	120.681	173.32						4.70485	2.60603	25.7257	2.09005						2.53607	3.58548	14.7852	20.6683						22.7547	2.46611	8.69261	1.48666	11.5856	15.4045				26.1128	12.3306	26.0429
	1.5625	4.84478	25.0634	7.4571	26.2418						163.795	93.8347	85.1761	162.585						10.2317	9.32226	17.3655	30.0606						-0.892	26.0429	28.8221	8.48923						22.195	1.76651	4.21513	30.6603	41.0012	11.3792				5.19458	34.1583	26.0429
	0.78125	13.8697	51.5085	7.4571	21.7004						202.903	85.5094	180.854	126.358						32.6191	12.2606	4.98	1.36756						0.787057	14.7792	48.0196	1.26435						24.9235	23.944	25.6231	7.2934	7.14747	16.8494				30.8002	53.4674	1.20682
	0.390625	16.4582	1.27678	41.2076	40.5883						130.634	48.92	142.975	174.971						10.5816	28.8413	3.84466	2.91575						4.63489	146.025	74.2356	58.2377						2.81592	54.7967	4.70485	38.216	2.91575	30.2671				52.418	42.0638	55.4263
	0.195313	68.9987	63.9615	110.979	124.087						99.7814	128.955	129.248	110.876						23.5243	1.48666	1.36756	0.954716						35.7674	40.3148	4.25751	17.8816						33.4587	51.7184	42.7634	30.5903	41.5172	31.6088				26.3926	21.0057	83.7604
	0.097656	157.919	48.4303	89.2014	187.976						133.642	68.9287	92.917	124.5						14.1495	23.3844	3.12218	48.226						40.1049	21.8452	22.939	3.3286						82.571	56.8255	20.1662	37.9362	59.9923	36.9759				28.3515	51.0888	111.745
	0.048828	100.761	105.518	60.3019	118.927						105.728	93.6248	144.523	92.917						19.3266	14.6393	6.73461	20.2554						8.62265	10.7215	60.1987	39.5562						17.7175	47.3809	42.9034	44.0927	32.4345	27.79				117.481	187.512	77.254
	0.024414																																					49.5496	96.0735	120.28	66.1303	116.45	142.562				78.5833	44.5125	54.3769
[truncated: 39 more columns]

## Sheet: Fig. 4
	Values expressed as a percentage neutralization relative to virus only control
		Values for WT IbAr10200 neutralization by indicated mAbs (CCHF-#)
			CCHF 5A		CCHF 29C		CCHF 4C		CCHF 75a		CCHF 74a		CCHF 62b		CCHF 114c		CCHF 64b		CCHF 3b		CCHF 79a		CCHF 40a		CCHF 65a		CCHF 73c		CCHF 88a		CCHF 115c		CCHF 61		CCHF 59a		CCHF 117a		CCHF 50b		CCHF 105b		CCHF 137b		CCHF 116c		CCHF 133a		CCHF 95a
		Concentration (µg/mL)
		100	19.48	13.03	32.36	31.29	74.23	73.16	23.77	15.18	100	100	97.85	88.19	100	100	100	100	100	100	100	100	11.14	10.21	100	94.45	16.9	9.51	100	100	75.93	70.38	12.06	7.43	92.61	93.54	59.61	58.62	23.15	18.23	25.12	21.18	100	100	93.1	90.15	100	100	100
		50	11.96	3.37	30.21	24.84	65.64	55.98	14.11	11.96	98.93	94.63	74.23	66.72	100	98.93	100	100	100	97.23	100	100	-1.82	2.8	91.67	94.45	0.28	2.12	100	100	56.49	58.34	7.43	2.8	89.84	86.15	54.68	52.71	12.32	9.36	9.36	5.42	100	97.04	86.21	84.24	99.01	99.01	100
		25	0	0	0	0	57.05	55.98	0	0	95.71	95.71	47.39	34.51	95.71	94.63	100	100	97.23	92.61	100	100	0	0	74.08	68.53	0	0	98.15	97.22	42.61	38.91	0	0	85.23	78.76	43.84	40.89	0	0	0	0	97.04	92.12	73.4	70.44	97.04	92.12	97.04
		12.5	0	0	0	0	39.88	24.84	0	0	94.63	93.56	19.48	19.48	92.48	87.12	97.85	95.71	89.84	88.92	96.3	94.45	0	0	53.72	44.46	0	0	96.3	93.52	21.32	27.8	0	0	76.92	68.61	39.9	37.93	0	0	0	0	85.22	84.24	46.8	43.84	95.07	94.09	90.15
		6.25	0	0	0	0	0	0	0	0	69.94	72.09	0	0	88.19	83.9	92.48	91.41	74.15	72.3	92.59	92.59	0	0	23.17	17.62	0	0	90.74	84.26	16.69	11.14	0	0	67.68	67.68	34.98	33.99	0	0	0	0	69.46	66.5	39.9	32.02	76.35	74.38	87.19
		3.13	0	0	0	0	0	0	0	0	36.65	22.7	0	0	65.64	63.5	90.34	89.26	40.9	39.98	82.41	75.93	0	0	0	0	0	0	72.23	70.38	0	0	0	0	42.75	36.29	0	0	0	0	0	0	60.59	49.75	0	0	66.5	64.53	54.68
		1.56	0	0	0	0	0	0	0	0	18.4	9.81	0	0	44.17	32.36	73.16	72.09	16.9	7.66	67.6	57.42	0	0	0	0	0	0	45.39	38.91	0	0	0	0	15.05	9.51	0	0	0	0	0	0	35.96	25.12	0	0	36.95	34.98	43.84
		0.78	0	0	0	0	0	0	0	0	0	0	0	0	29.14	22.7	43.1	38.8	0	0	42.61	29.65	0	0	0	0	0	0	37.05	35.2	0	0	0	0	0	0	0	0	0	0	0	0	0	0	0	0	26.11	11.33	29.06
		0.39	0	0	0	0	0	0	0	0	0	0	0	0	0	0	13.03	10.89	0	0	0	0	0	0	0	0	0	0	0	0	0	0	0	0	0	0	0	0	0	0	0	0	0	0	0	0	0	0	0
[truncated: 27 more columns]

## Sheet: Fig. 5
	Data are Mean Fluroscent Intensity values of live cells
		Indicated mAb (CCHF-#) going from left to right
		CCHF-55 on preGn transfected cells						CCHF-82 on preGn transfected cells						CCHF-105 on preGn transfected cells						CCHF-201 on preGn transfected cells						CCHF-207 on preGn transfected cells						CCHF-268 on preGn transfected cells						RVFV-296 on preGn transfected cells						CCHF-245 on preGn transfected cells
	Concentation of mAb (µg/mL) column
	1.5625	134326	117204	110474	97785.3	117158	101531	758793	622428	656208	611784	592556	700968	458087	443707	508493	550136	468448	453244	380910	412669	485727	433338	348265	368592	598042	769198	512509	358619	495347	425690	104929	80790.9	111807	86319.1	88443.4	80468.7	35042.6	26858	24893.2	25883.9	24080.1	27985.6	28866.2	32469.3	29265	30464.4	25819.5	28525.4
	0.78125	114130	119604	110028	117046	105954	106768	1012923	1129788	1152859	1113023	930727	824954	583313	446136	466938	448878	427418	395860	588616	626966	440612	529668	470061	563712	770774	672021	667551	663283	391960	584653	121589	116499	107608	121657	88419.7	90522.2	30043.2	24086.1	26591.3	30421.3	24050.3	24663.8	27266.5	29880.7	27718.1	28946.6	26667.3	28783.5
	0.390625	90598.2	95870.6	92146.6	81450.7	89148.5	88740.5	1086971	1059826	1141142	1306587	1089574	1158699	430022	356918	367826	357304	351250	316868	612302	651959	658327	662176	567348	595193	788671	793560	731867	706112	712254	585311	109134	125228	113046	115439	93359.5	96055.6	26376.5	24184.7	25647.4	26885.9	26081.9	24789.9	27455.8	30319.6	26544.5	29535.5	26159.3	32971
	0.195312	65283.4	79440.6	73900.8	70172.5	68564.9	65298.5	926975	831359	1084364	1036640	825592	903491	268259	266221	230489	258639	238858	264145	573324	577946	587274	654296	553264	497488	737555	719454	646128	756273	657355	753947	85805.7	92132.6	96225.7	96314.4	93423.5	85582.3	29223.4	24502.8	26227.8	29373.6	25652.2	26163.6	25100.3	27488.8	26484.2	30176.5	31806.6	28868.6
	0.0976562	52099.3	56984.3	55063.9	63666.7	42438.6	46274.9	622554	545810	561609	587501	411579	381715	175558	189365	164729	184014	124139	115402	496957	501163	491352	500778	383845	339970	506923	437302	499504	478802	561759	603106	75483.5	68211.4	66301.7	67129.9	61025.5	64752	28466.1	27120.6	29389.1	25152.3	26109.2	27088	34105.4	26026	25879.3	27238.9	28309.5	29143.4
	0.0488281	44562.7	40082.1	41030.4	39961.4	39774.6	39407.1	333367	303501	375075	423662	423550	379402	91959.4	94843.1	102989	118395	93760.4	111710	262102	316432	321513	356316	331960	318961	365742	310050	360304	316600	353605	368546	49386.2	49459.3	48038.6	50826.3	50064.6	48223	29682.3	26308.6	24682.9	25057.4	25502.1	26116.2	28295.3	26061.6	24061.6	26437.6	26820.8	27165.7
[truncated: 48 more columns]

## Sheet: Fig. 6
Values expressed as a percent infectivity of virus only control
Values for WT Turkey2004 neutralization by indicated mAbs (CCHF-#)
Concentration (µg/mL)	CCHF-245		CCHF-82		CCHF-268		CCHF-55		CCHF-207		CCHF-105		CCHF-82 IgG3		RVFV-379
100	20.5231	24.1449	82.0926	86.9215	74.8491	77.2636	73.6419	78.4708	86.9215	89.336	92.9577	96.5795	102.616	112.274	92.9577	91.7505
50	36.2173	41.0463	99.9598	99.9598	90.5433	94.165	82.0926	78.4708	99.9598	99.9598	99.9598	99.9598	99.9598	99.9598	101.408	103.823
25	60.3622	65.1911	99.9598	99.9598	99.9598	99.9598	99.9598	99.9598	99.9598	99.9598	99.9598	99.9598	99.9598	99.9598	99.9598	99.9598
12.5	82.0926	83.2998	99.9598	99.9598	99.9598	99.9598	99.9598	99.9598	99.9598	99.9598	99.9598	99.9598	99.9598	99.9598	99.9598	99.9598
6.25	84.507	86.9215	99.9598	99.9598	99.9598	99.9598	99.9598	99.9598	99.9598	99.9598	99.9598	99.9598	99.9598	99.9598	99.9598	99.9598
3.13	99.9598	99.9598	99.9598	99.9598	99.9598	99.9598	99.9598	99.9598	99.9598	99.9598	99.9598	99.9598	99.9598	99.9598	99.9598	99.9598
1.56	99.9598	99.9598	99.9598	99.9598	99.9598	99.9598	99.9598	99.9598	99.9598	99.9598	99.9598	99.9598	99.9598	99.9598	99.9598	99.9598
0.78	99.9598	99.9598	99.9598	99.9598	99.9598	99.9598	99.9598	99.9598	99.9598	99.9598	99.9598	99.9598	99.9598	99.9598	99.9598	99.9598

## Sheet: Fig. 7
Background signal from labeled secondary on untransfected cells was subtracted from raw data values (gated on live cells)
Then data were expressed as a percentage of the max signal
				CCHF-55 2nd mAb						CCHF-82 2nd mAb						CCHF-105 2nd mAb						CCHF-201 2nd mAb						CCHF-207 2nd mAb						CCHF-268 2nd mAb						13G8 (Group 1) 2nd mAb						10E11 (Group 1) 2nd mAb
		CCHF-55 1st mAb		15.9726	18.7157	17.8495	7.8625	14.9607	17.9181	70.3181	77.2015	78.6865	101.031	139.876	112.887	103.376	108.215	87.4501	59.0622	56.7314	45.0532	75.2495	114.619	118.474	83.4778	111.481	81.5612	80.5903	86.4645	78.4607	96.3089	100.338	106.369	81.0781	76.9684	80.9685	115.209	107.162	96.9229	73.4728	97.481	105.644	94.1107	132.125	124.993	66.8154	85.9835	78.7927	96.1876
		CCHF-82 1st mAb		64.8025	81.0826	56.1844	73.6577	82.6953	80.7235	0.338037	0.609945	0.187325	0.392189	-0.03077	-0.13234	0.740003	2.01109	1.7828	3.10468	3.92701	5.67123	1.75798	1.7206	1.60639	0.71499	0.515703	0.716844	2.05031	2.21559	2.17521	1.25624	1.25041	1.52238	-21.289	-19.7474	-23.8603	4.85793	4.54902	8.95245	3.87181	7.15674	7.04941	6.50224	5.45711	3.71087	15.8794	-1.64587	19.322	-45.2935
		CCHF-105 1st mAb		15.1517	14.4764	15.38	4.6448	8.05545	10.9862	44.8976	37.5322	41.3262	48.5071	50.5982	57.1253	11.6384	7.30107	7.43827	6.24711	4.32029	2.89127	103.487	127.339	130.886	74.7102	129.929	127.866	17.9936	14.8125	21.3648	19.5437	18.7032	17.7286	11.2111	-5.58213	-7.37496	22.986	6.13349	14.7912	86.2013	78.231	90.4485	77.5915	91.639	77.1141	95.0524	90.6268	102.512	143.317
		CCHF-201 1st mAb		46.3843	42.4113	50.711	56.0121	46.9589	60.2448	37.5811	36.4686	26.5089	49.1191	44.9095	45.9517	125.623	107.335	129.087	100.643	84.8007	97.4025	6.08674	5.70049	5.88921	5.66128	4.05769	4.81806	33.1062	22.8754	25.5238	32.5634	33.4593	29.4569	-1.52636	-0.40592	1.59025	15.7233	12.42	18.1122	39.5655	46.0837	48.3146	39.2334	40.5518	29.7413	22.3831	26.2461	26.6336	9.11116
		CCHF-207 1st mAb		35.0929	29.743	46.4512	45.1973	33.587	33.9754	19.6178	22.2989	18.5885	25.4728	26.7579	26.3135	8.26641	8.13298	4.78341	3.92821	6.4812	4.48631	15.1149	10.0338	10.809	10.8557	10.3751	11.4905	2.09388	2.10218	2.347	1.5149	1.32485	2.13711	-2.86718	-13.2676	-14.8982	2.88571	3.50618	0.000934	85.3159	95.2767	77.7652	133.572	74.3142	102.354	12.0169	3.83389	-6.20233	5.69207
		CCHF-268 1st mAb		57.7477	70.0689	66.8468	63.987	64.6989	68.7744	88.7388	99.6077	87.3125	106.528	84.9016	104.433	94.4103	96.2564	96.804	62.5049	58.7683	68.2539	75.5578	100.318	78.2923	74.5446	72.8583	97.5597	88.6029	81.2168	94.5094	77.4196	87.1962	88.9179	29.6252	10.5076	26.4161	33.746	19.1862	29.4695	94.5901	102.245	106.758	90.3325	121.255	101.562	89.3671	66.6104	66.9744	98.5092
		CCHF-245 1st mAb		101.614	105.427	94.108	82.5889	85.6399	87.5039	97.7291	107.827	103.505	92.4769	101.162	121.469	86.2882	100.146	69.5223	113.405	113.303	88.9286	89.5498	120.917	118.38	74.4598	102.721	72.2894	107.254	104.864	106.014	95.1997	77.1586	90.4087	117.429	140.856	97.1243	120.621	112.316	115.175	116.293	120.43	96.9157	71.569	88.1483	86.2614	92.908	89.8509	85.0863	113.216
[truncated: 20 more columns]

## Sheet: Fig. 8A
	Survival Curve where 0 = dead animal and 1 = alive at end of study
		Days post-infection	CCHF-82 M and F		Combined controls
		2			0
		2
		3			0
		3
		4	0
		5			0
		5			0
		5
		5
		28	1
		28	1
		28	1
		28	1
		28	1
		28	1
		28	1
	Temperature change expressed as a percent from starting weight
	Day post infection	F CCHF-82 treated								M CCHF-82 Treated								F control animals
	0	0	0	0	0	0				0	0	0						0	0		0	0
	1	5.2	1.7	4.4	1.9	4.2				2.2	-100	1.1						2.2	-2.7		4.7	-27.8
	2	5.2	1.7	4.4	1.9	4.2				2.2	-100	1.1						2.2	-2.7		4.7	-27.8
	3																		-24.5
	4	1.6	5.3	3.9	-0.3	2.8				2.7		4.1						-1.1			1.4
	5																	-40.9
	6	1.1	1.7	2.8	-1.9	3.1				2.2		1.4
	8	-9.3	0.8	1.1	-1.1	4.5				0		-1.4
	10	1.4	1.1	0.8	-2.9	2.2				-0.5		0
	12	1.1	0.6	2.2	-3.2	2.2				2.2		2.2
	14	-8.8	0.6	-2.5	0	3.9				-0.8		-2.2
	21	1.9	4.2	3.6	-0.3	4.8				0		1.4
	28	4.7	3.1	3.3	0.3	3.1				2.7		-0.6
	Weight change expressed as a percent from starting weight
	Day post infection	F CCHF-82 treated								M CCHF-82 Treated								F control animals
	0	0	0	0	0	0				0	0	0						0	0		0	0
	1
	2	-4.1	0.5	-4.2	-3	-2.7				0	-3.9	-4.5						-10.3	-17.8		-12	-13.7
	3																		-21.7
	4	-16.2	-15	-10.2	-10.4	-12.2				-11.4		-9.3						-17.9			-18
	5																	-21.2
	6	-11.2	-1.9	-6	-5.5	-6.9				-10.6		-5.7
	8	-8.1	-1.9	-0.6	-6.5	-3.7				-3.3		-6.5
	10	11.2	3.3	0	-6	-0.5				-1.6		-5.3
	12	-1	2.8	1.2	-5.5	-0.5				1.2		-5.3
	14	-2.5	2.3	1.8	3.5	3.7				2		-4.5
	21	3.6	6.6	3.6	-3	10.1				5.3		-3.3
	28	11.2	9.4	7.2	0	16				8.6		0.4

## Sheet: Fig. 8B
	Survival curve where 0 = animal succumbed to disease and 1 = animal survived to end of study
	Days post-infection	CCHF-23	CCHF-82	CCHF-135	CCHF-79	CCHF-65	DENV-2D22
	4	0
	4			0
	4			0
	4			0
	4			0
	4				0
	4					0
	4						0
	5	0
	5				0	0
	5					0
	5					0
	6	0	0				0
	6			0
	6				0
	6				0
	6					0
	6					0
	7	0
	7	0
	7		0
	7		0
	7
	7			0
	7				0
	7				0
	10	0
	28		1
	28		1
	28		1
	Temperature change expressed as a percent from starting weight
	Days post-infection	CCHF-23 Male										CCHF-23 Female										CCHF-82 Male										CCHF-82 Female										CCHF-135 Male
	0	0	0	0								0	0	0								0	0	0								0	0	0								0	0	0
	1	1	7	1								1	3	3								-1	2	4								4	5	2								7	3	1
	2	-1	9	-1								0	3	0								2	7	7								6	6	4								6	2	3
	3	-5	-5	-7								-9	-7	-11								-3	-1	-1								-5	-5	-5								-3	-4	-8
	4	-12	-7	-14								-11	-13	-16								-9	-7	-7								-11	-11	-9								-6	-9	-7
	5	-13	-12	-15								-12		-16								-7	-7	-8								-8	-9	-7										-12
	6	-16		-18										-17								-9	-11									-9	-2	-9										-15
	7	-15												-18								-12	-10									-4	-4	-3
	8	-15																														-1	1	-2
	9	-23																														0	1	-1
	10	-26																														2	1	-4
	11
	12
	13
	14																															7	2	-1
	15
	16
	17
	18
	19
	20
	21																															9	8	1
	22
	23
	24
	25
	26
	27
	28																															12	7	1
	Weight change expressed as a percent from starting weight
	Days post-infection	CCHF-23 Male										CCHF-23 Female										CCHF-82 Male										CCHF-82 Female										CCHF-135 Male
	0	0	0	0								0	0	0								0	0	0								0	0	0								0	0	0
	1	-1	-1	-4								-1	1	0								1	0	3								3	0	-1								1	4	-2
	2	-2	4	1								4	10	3								5	1	4								2	3	1								4	10	8
	3	2	1	2								1	1	2								5	7	6								8	7	5								0	2	4
	4	2	2	1								-3	-15	1								5	4	2								5	5	5								-6	-12	5
	5	4	-1	4								-21		2								7	11	6								6	4	5										6
	6	2		2										-1								6	9									4	5	5										5
	7	0												-44								-21	1									4	1	2
	8	-8																														1	4	3
	9	-2																														2	4	1
	10	-4																														2	0	0
	11
	12
	13
	14																															3	-1	0
	15
	16
	17
	18
	19
	20
	21																															1	-1	-4
	22
	23
	24
	25
	26
	27
	28																															4	5	6

## Sheet: Fig. 9
	Survival curve where 0 = animal succumbed to disease and 1 = animal survived to end of study
	Days post-infection	CCHF-82	CCHF-82 LALA-PG	CCHF-82 KA	DENV-2D22	Control
	4			0
	4				0
	4				0
	4					0
	4					0
	4					0
	5		0
	5		0
	5			0
	5				0
	5				0
	5				0
	5					0
	5					0
	6		0
	6			0
	6			0
	6				0
	6					0
	7	0
	7		0
	28	1
	28	1
	28	1
	28	1
	28	1
	28		1
	28		1
	28			1
	28			1
Raw Weights
		CCHF-82 Treated						CCHF-82 LALA-PG						CCHF-82 KA						DENV-2D22						Control
	Mouse ID	1	2	3	4	5	6	1	2	3	4	5	6	1	2	3	4	5	6	1	2	3	4	5	6	1	2	3	4	5	6
Day	-1	23.2	25.3	26.7	25.7	25.2	23.3	27.6	24.2	29	21.6	26.3	26	26.6	23.7	23.7	26.7	26.5	28.4	27.6	25.1	23.6	26.5	24	23.5	24.1	20.8	27.7	26.5	25.7	23.3
	0	22	25	27	25.2	24.7	23	27.7	23.5	28.7	21.1	25.6	25.6	26.1	23.2	23.1	26.6	25.3	27.8	27.3	24.8	23.1	27.2	23.7	22.8	24.6	21	28	26.9	25.8	23.1
	1	22.1	24.7	27.1	25.9	24.3	22.6	27.3	23.6	28.7	21.2	25	25.5	25.9	22.5	23	26	25.2	27.3	27.7	24.7	23.3	27.2	24.6	23.3	28	21	24.7	27.1	26.3	23.1
	2	22.5	24.5	26.7	26	24.5	23.6	28.3	24	29.1	20.7	25.5	26.2	26.6	23.4	23.5	26.1	24.5	27.4	27.7	24.9	23.6	26.3	24.2	23.4	24	20.8	27.9	26.5	25.3	22.5
	3	21.6	24.3	25.9	24.9	23.6	21.7	26	21.7	27	18.7	23.8	23.4	24.9	21.5	21.6	24.7	22.9	25.6	26	22.5	21.8	25	22.8	22.1	22.6	19.1	26.2	24.4	23.4	21.3
	4	19.4	21.9	24.3	23.2	22.1	19.9	24.9	21.1	25.7	18.2	22	22.5	24.1	20.3	21	23.6	22.3	24.3	24.5	22	21.5	24	22.6	21.4	22.2	18.2	25.1	23	22.7	20.6
	5	20.2	22.1	24.9	23	22.6	19.9	23.7	20.3	23.2		20.8	21.3	23.5		20	23.5	21.6	22.7		21.3	20.2		20.6	20.2	21.2	17.3		21.3
	6	20.4	22.1	25.7	23.2	23.3	20.4	23.1	19.4			20.7	20.1	22.4		18.9	22.2	21.7			20.6					20.4
	7	19.6	21.9	23.8	23.1	22.4	19.8	23.9	19.8			19.8					23.1	22.1
	8	20.7	23.1		24.1	22.9	20.9		20.9			21.6					23.4	22.2
	9	21.5	23.5		24.4	23.8	21.3		21.1			22.1					24.5	23
	10	22.2	24.3		24.5	23.7	21.5		21.2			23					24.8	23.7
	11
	12
	13
	14	27	24.3		25.1	24.4	22.2		21			22.9					25.4	24.2
	15
	16
	17
	18
	19
	20
	21	23.4	25		25.9	24.8	22.9		22.1			24.3					25.9	24.4
	22
	23
	24
	25
	26
	27
	28	24.8	26.1		26.4	26.6	23.8		22.1			24.8					27.1	25.2
as a % of day 0 weights
	0	0	0	0	0	0	0	0	0	0	0	0	0	0	0	0	0	0	0	0	0	0	0	0	0	0	0	0	0	0	0
	1	0.454545	-1.2	0.37037	2.77778	-1.61943	-1.73913	-1.44404	0.425532	0	0.473934	-2.34375	-0.390625	-0.766284	-3.01724	-0.4329	-2.25564	-0.395257	-1.79856	1.4652	-0.403226	0.865801	0	3.79747	2.19298	13.8211	0	-11.7857	0.743494	1.93798	0
	2	2.27273	-2	-1.11111	3.1746	-0.809717	2.6087	2.16606	2.12766	1.39373	-1.89573	-0.390625	2.34375	1.91571	0.862069	1.7316	-1.8797	-3.16206	-1.43885	1.4652	0.403226	2.1645	-3.30882	2.1097	2.63158	-2.43902	-0.952381	-0.357143	-1.48699	-1.93798	-2.5974
	3	-1.81818	-2.8	-4.07407	-1.19048	-4.45344	-5.65217	-6.13718	-7.65957	-5.92334	-11.3744	-7.03125	-8.59375	-4.5977	-7.32759	-6.49351	-7.14286	-9.48617	-7.91367	-4.7619	-9.27419	-5.62771	-8.08824	-3.79747	-3.07018	-8.13008	-9.04762	-6.42857	-9.29368	-9.30233	-7.79221
	4	-11.8182	-12.4	-10	-7.93651	-10.5263	-13.4783	-10.1083	-10.2128	-10.453	-13.7441	-14.0625	-12.1094	-7.66284	-12.5	-9.09091	-11.2782	-11.8577	-12.5899	-10.2564	-11.2903	-6.92641	-11.7647	-4.64135	-6.14035	-9.7561	-13.3333	-10.3571	-14.4981	-12.0155	-10.8225
	5	-8.18182	-11.6	-7.77778	-8.73016	-8.50202	-13.4783	-14.4404	-13.617	-19.1638		-18.75	-16.7969	-9.96169		-13.4199	-11.6541	-14.6245	-18.3453		-14.1129	-12.5541		-13.0802	-11.4035	-13.8211	-17.619		-20.8178
	6	-7.27273	-11.6	-4.81481	-7.93651	-5.66802	-11.3043	-16.6065	-17.4468			-19.1406	-21.4844	-14.1762		-18.1818	-16.5414	-14.2292			-16.9355					-17.0732
	7	-10.9091	-12.4	-11.8519	-8.33333	-9.31174	-13.913	-13.7184	-15.7447			-22.6562					-13.1579	-12.6482
	8	-5.90909	-7.6		-4.36508	-7.28745	-9.13043		-11.0638			-15.625					-12.0301	-12.253
	9	-2.27273	-6		-3.1746	-3.64372	-7.3913		-10.2128			-13.6719					-7.89474	-9.09091
	10	0.909091	-2.8		-2.77778	-4.04858	-6.52174		-9.78723			-10.1562					-6.76692	-6.32411
	11
	12
	13
	14	22.7273	-2.8		-0.396825	-1.21457	-3.47826		-10.6383			-10.5469					-4.51128	-4.34783
	15
	16
	17
	18
	19
	20
	21	6.36364	0		2.77778	0.404858	-0.434783		-5.95745			-5.07812					-2.63158	-3.55731
	22
	23
	24
	25
	26
	27
	28	12.7273	4.4		4.7619	7.69231	3.47826		-5.95745			-3.125					1.8797	-0.395257
Raw Temperature
		CCHF-82 Treated						CCHF-82 LALA-PG						CCHF-82 KA						DENV-2D22						Control
	Mouse ID	1	2	3	4	5	6	1	2	3	4	5	6	1	2	3	4	5	6	1	2	3	4	5	6	1	2	3	4	5	6
Day	-1	38.8	37.3	37.2	37.4	37.7	37.9	37.1	37.5	36.9	37	38.2	37.8	36.1	36.8	37.8	37.7	37.3	37.4	36.9	37.7	36.9	38.7	38	38	37.5	38	37.8	38.1	37.5	38
	0	37.9	37	37.5	37.6	38.2	38.1	38	37.7	37.7	37.5	37.7	37.2	37.1	37.1	37.8	38.6	37.4	37.6	36.6	38.1	37.2	38.1	38.5	38.5	37	37.3	36.4	37.9	37.5	37.8
	1	38.5	37.1	37.8	37.2	37.7	37	36.8	37.6	36.6	37.5	38.5	38.4	38.1	37.5	38	38.5	37.1	37.4	37.2	37.6	36.8	38.8	38.6	38.7	37.5	37.6	37.8	38.8	38.1	38.7
	2	38.7	37.3	37.5	38.3	38.4	38.5	38.1	38.9	37.4	39	38.8	39.3	38.5	38.5	39.2	39.2	38.5	37.6	38.2	39.3	38.5	38.9	39.6	39.9	38.9	38.2	38.2	39.4	38.7	38.7
	3	39.5	38.3	38.5	38.8	39.5	39.2	38	39.1	37.2	38.3	39.5	39.1	38.1	37.9	38.9	39.4	38.6	37.7	35.3	37.9	37.2	38.3	38.6	38.5	38.5	38	37.3	38.9	37.6	37.6
	4	39.5	38.6	39	38.7	38.6	38.8	38.1	38.6	37.4	37.6	39	38.8	38.4	34.2	38.8	38.9	38.3	36.2	21.7	38.7	36.2	35.6	35.9	36.8	38	36.4	32.8	38	22.2	27.9
	5	37.9	37.8	36.9	38.4	37.8	38.7	38.6	39.1	36.5		37.5	39.3	38.8		38.9	39.3	39	24.6		38.2	34.2		32	27	38.4	28.3		39
	6	38.9	36.4	37.7	36.8	38.1	38.3	38.3	38			38.8	36.8	36.7		37	38.4	37.5			33.4					36.8
	7	37.7	36.4	35.4	38	36.2	36.5	33.8	37			35.3					37.1	36.8
	8	36.7	37		36.7	36.4	36.8		37.5			36.8					36.4	36.4
	9	36.9	36.8		36.7	37.5	37.3		37.3			36.5					37.2	36.9
	10	37.8	37.1		37	37.5	37.6		37.4			37.5					37.8	37.5
	11
	12
	13
	14	37.9	37.4		37.8	37.9	37.9		37.4			37.4					37.2	36.7
	15
	16
	17
	18
	19
	20
	21	37.9	36.6		37.1	38.7	37.2		37.7			37.6					37.7	36.8
	22
	23
	24
	25
	26
	27
	28	39.1	37.6		37.8	37.8	37.8		38.5			38.4					38.4	38
as a % of day 0 temp
	0	0	0	0	0	0	0	0	0	0	0	0	0	0	0	0	0	0	0	0	0	0	0	0	0	0	0	0	0	0	0
	1	1.58311	0.27027	0.8	-1.06383	-1.3089	-2.88714	-3.15789	-0.265252	-2.91777	0	2.12202	3.22581	2.69542	1.07817	0.529101	-0.259067	-0.802139	-0.531915	1.63934	-1.31234	-1.07527	1.83727	0.25974	0.519481	1.35135	0.80429	3.84615	2.37467	1.6	2.38095
	2	2.11082	0.810811	0	1.8617	0.52356	1.04987	0.263158	3.18302	-0.795756	4	2.91777	5.64516	3.77358	3.77358	3.7037	1.5544	2.94118	0	4.37158	3.14961	3.49462	2.09974	2.85714	3.63636	5.13514	2.41287	4.94505	3.95778	3.2	2.38095
	3	4.22164	3.51351	2.66667	3.19149	3.40314	2.88714	0	3.71353	-1.32626	2.13333	4.77454	5.10753	2.69542	2.15633	2.91005	2.07254	3.20856	0.265957	-3.55191	-0.524934	0	0.524934	0.25974	0	4.05405	1.87668	2.47253	2.63852	0.266667	-0.529101
	4	4.22164	4.32432	4	2.92553	1.04712	1.83727	0.263158	2.38727	-0.795756	0.266667	3.44828	4.30108	3.50404	-7.81671	2.6455	0.777202	2.40642	-3.7234	-40.7104	1.5748	-2.68817	-6.56168	-6.75325	-4.41558	2.7027	-2.41287	-9.89011	0.263852	-40.8	-26.1905
	5	0	2.16216	-1.6	2.12766	-1.04712	1.5748	1.57895	3.71353	-3.18302		-0.530504	5.64516	4.58221		2.91005	1.81347	4.27807	-34.5745		0.262467	-8.06452		-16.8831	-29.8701	3.78378	-24.1287		2.90237
	6	2.63852	-1.62162	0.533333	-2.12766	-0.26178	0.524934	0.789474	0.795756			2.91777	-1.07527	-1.07817		-2.1164	-0.518135	0.26738			-12.336					-0.540541
	7	-0.527704	-1.62162	-5.6	1.06383	-5.2356	-4.19948	-11.0526	-1.85676			-6.36605					-3.88601	-1.60428
	8	-3.16623	0		-2.39362	-4.71204	-3.41207		-0.530504			-2.38727					-5.69948	-2.6738
	9	-2.63852	-0.540541		-2.39362	-1.83246	-2.09974		-1.06101			-3.18302					-3.62694	-1.3369
	10	-0.263852	0.27027		-1.59574	-1.83246	-1.31234		-0.795756			-0.530504					-2.07254	0.26738
	11
	12
	13
	14	0	1.08108		0.531915	-0.78534	-0.524934		-0.795756			-0.795756					-3.62694	-1.87166
	15
	16
	17
	18
	19
	20
	21	0	-1.08108		-1.32979	1.3089	-2.3622		0			-0.265252					-2.33161	-1.60428
	22
	23
	24
	25
	26
	27
	28	3.16623	1.62162		0.531915	-1.04712	-0.787402		2.12202			1.85676					-0.518135	1.60428

[truncated: 9 more sheets: Fig. S1, Fig. S2, Fig. S3, Fig. S4, Fig. S5, Fig. S6A, Fig. S6B, Fig. S6C, Fig. S7]
